# Supplementary material for: From Genome-wide Association Studies to Functional Variants: ARL14 Cis-regulatory Variants Are Associated With Severe Malaria
Source: J Infect Dis. 2024 Mar 26;230(3):e743–52. doi: 10.1093/infdis/jiae159 (PMC11420786; doi:10.1093/infdis/jiae159)
Supplement: jiae159_Supplementary_Data [file jiae159_supplementary_data.xlsx]

## Sheet: Supplementary Table 1
Supplementary Table 1: List of tagSNPs associated with severe malaria selected from various GWAS studies
rsID: ID of tagSNPs found to be associated with severe malaria in at least 1 GWAS study
chr-start-end: Chromosomal coordinates of the SNP relative to the Hg38 genome version
nearest genes: Gene closest to the SNP
reference: Publication identifying the association between tagSNP and severe malaria
rsID	chr	start	end	nearest genes	reference
rs6682413	1	67265931	67265931	IL23R, IL12RB	Ravenhall et al. 2018
rs10900585	1	203684896	203684896	ATP2B4	Timmann et al. 2012 ; Network 2015
rs4951377	1	203689343	203689343	ATP2B4	Band et al. 2013 ; Band et al. 2019 ; Network 2015 ;
rs4951074	1	203691653	203691653	ATP2B4	Timmann et al. 2012
rs116782507	2	5295571	5295571	SOX11 (397 kb)	Band et al. 2019
rs116423146	3	160679075	160679075	ARL14 (1 kb)	Band et al. 2019
rs73832816	4	99508600	99508600	C4orf17	Ravenhall et al. 2018
rs567544458	4	143592208	143592208	FREM3	Band et al. 2019
rs184895969	4	143777375	143777375	GYP A/B/E et FREM3	Band et al. 2013 ; Network 2015
rs1878468	4	181901179	181901179	AC108142,1 (antisens)	Ravenhall et al. 2018
rs114169033	4	189796550	189796550	AF146191,4–004 (lincRNA)	Ravenhall et al. 2018
rs113449872	5	43909241	43909241	Intergénique	Ravenhall et al. 2018
rs2967790	5	137676072	137676072	KLHL3, MYOT	Ravenhall et al. 2018
rs2523650	6	31481245	31481245	HCG26 (9 kb)	Band et al. 2019
rs9296359	6	41237952	41237952	TREML4	Ravenhall et al. 2018
rs62418762	6	92508980	92508980	EPHA7 (731 kb)	Band et al. 2019 ; Network 2015
rs1451375	7	50555014	50555014	DDC	Jallow et al. 2009
rs10249420	7	50555753	50555753	DDC	Jallow et al. 2009
rs17624383	7	53609144	53609144	Intergénique	Ravenhall et al. 2018
rs73505850	8	4897316	4897316	CSMD1	Ravenhall et al. 2018
rs57032711	9	126487840	126487840	MVB12B	Band et al. 2019
rs8176722	9	133257367	133257367	ABO	Band et al. 2013
rs8176719	9	133257522	133257521	ABO	Band et al. 2019 ; Jallow et al. 2009 ; Timmann et al. 2012
rs74806154	10	574544	574547	DIP2C	Band et al. 2019
rs12788102	11	4769345	4769345	HBB	Band et al. 2013
rs11036238	11	5204405	5204405	HBB	Jallow et al. 2009
rs334	11	5227002	5227002	HBB	Band et al. 2019 ; Jallow et al. 2009 ; Timmann et al. 2012 ; Ravenhall et al. 2018
rs372091	11	5496926	5496926	HBB	Timmann et al. 2012
rs79124314	11	79626822	79626822	TENM4 (186 kb)	Band et al. 2019
rs3133394	11	130547627	130547627	Intergénique	Ravenhall et al. 2018
rs73289758	12	24382279	24382279	SOX5	Band et al. 2019
rs11335470	12	126753075	126753080	LINC00944	Ravenhall et al. 2018
rs144312179	13	107575665	107575665	FAM155A	Ravenhall et al. 2018
rs2334880	16	71619734	71619734	MARVELD3	Timmann et al. 2012
rs6503319	17	10670842	10670842	SOC1	Jallow et al. 2009
rs149085856	17	12496210	12496216	Intergénique (LINC00670)	Ravenhall et al. 2018
rs8109875	19	30578732	30578732	ZNF536	Ravenhall et al. 2018

## Sheet: Supplementary Table 2
Supplementary Table 2: Prioritisation table for tagSNPs and SNPs in LD with them
rsID: ID of tagSNPs or SNPs in LD them
chr-start-end: Chromosomal coordinates of the SNP relative to the Hg38 genome version
rank: Rank of SNPs according to IW-score
IW-score (K11): Score obtained by the IW-scoring tool
ENCODE ID: Identifier of the regulatory element predicted by ENCODE
ENCODE label: Signature of the regulator element predicted by ENCODE
nearest gene: Gene close to the SNP
dist : distance in base pairs between the SNP and the start of the gene
CADD of FUMA: CADD score (Combined Annotation Dependent Depletion) obtained in the FUMA tool
number of TF fixation: Number of transcription factors binding to the SNP according to ReMap database
eQTL FUMA: Number of SNP-regulated genes annotated as eQTL according to FUMA tool
proximal egene : Target gene closest to SNP annotated as eQTL
rsID	chr	start	end	rank	IW-score (K11)	ENCODE ID	ENCODE label	nearest gene	dist	CADD of FUMA	number of TF fixation	eQTL FUMA	proximal egene
rs116525449	chr3	160677154	160677154	1	4.8787	EH38E2253584	prom	ARL14	5	19.54	86	0	-
rs11240734	chr1	203682696	203682696	2	3.3111	EH38E1413843	prom	ATP2B4	0	9.959	76	2	ATP2B4
rs1541252	chr1	203682799	203682799	3	3.1329	EH38E1413843	prom	ATP2B4	0	13.48	168	2	ATP2B4
rs10751450	chr1	203681817	203681817	4	3.0097	EH38E1413842	enhP	ATP2B4	0	14.62	79	2	ATP2B4
rs2228445	chr1	203698281	203698281	5	2.833	EH38E1413864	enhD	ATP2B4	0	12.13	23	2	ATP2B4
rs79644959	chr3	160677123	160677123	6	2.7356	EH38E2253584	prom	ARL14	36	12.24	103	0	-
rs1541254	chr1	203683012	203683012	7	2.5427	EH38E1413843	prom	ATP2B4	0	8.281	214	1	LAX1
rs73298155	chr5	137755134	137755134	8	2.5034	EH38E2412176	enhP	HNRNPA0	783	6.704	277	8	KLHL3
rs11386045	chr5	137670330	137670334	9	2.3778	EH38E2412104	enhD	KLHL3	0	11.85	4	8	KLHL3
rs2905584	chr5	137668817	137668817	10	2.3643	-	-	KLHL3	0	15.65	20	9	KLHL3
rs11953707	chr5	137662338	137662338	11	2.0216	-	-	KLHL3	0	16.37	5	0	-
rs1541255	chr1	203683013	203683013	12	1.8007	EH38E1413843	prom	ATP2B4	0	5.349	213	2	ATP2B4
rs8176719	chr9	133257521	133257522	13	1.7193	EH38E2733854	enhD	ABO	0	15.84	43	3	OBP2B
rs11209031	chr1	67273905	67273905	14	1.7151	-	-	RP4-763G1.1	4146	13.81	6	4	IL23R
rs11953842	chr5	137634994	137634994	15	1.6235	-	-	KLHL3	0	11.61	0	0	-
rs60730562	chr5	137631435	137631438	16	1.5304	-	-	KLHL3	0	4.779	4	0	-
rs10594838	chr1	203685541	203685543	17	1.4499	-	-	ATP2B4	0	14.2	2	0	-
rs8176749	chr9	133255801	133255801	18	1.3211	-	-	ABO	0	15.6	40	13	OBP2B
rs1541253	chr1	203682912	203682912	19	1.2007	EH38E1413843	prom	ATP2B4	0	9.799	296	2	ATP2B4
rs12788102	chr11	4769345	4769345	20	1.1603	-	-	MMP26:OR51F1	0	15.82	3	0	-
rs6677188	chr1	67274720	67274720	21	1.0634	-	-	RP4-763G1.1	3331	13.52	56	4	IL23R
rs35068094	chr1	203682603	203682604	22	1.0597	-	-	ATP2B4	0	15.17	59	0	-
rs10751451	chr1	203681850	203681850	23	1.0115	EH38E1413842	enhP	ATP2B4	0	10.28	83	2	ATP2B4
rs73294015	chr5	137613873	137613873	24	0.9069	-	-	KLHL3	3626	10.65	35	0	-
rs10751452	chr1	203681902	203681902	25	0.7214	EH38E1413842	enhP	ATP2B4	0	13.82	86	2	ATP2B4
rs73832811	chr4	99462485	99462485	26	0.7063	-	-	RP11-696N14.3	7112	14.4	0	0	-
rs186434	chr11	5508635	5508635	27	0.5881	-	-	HBG2:UBQLN3	0	10.72	3	0	-
rs55742498	chr5	43948983	43948983	28	0.5462	-	-	RP11-8L21.1	62354	9.687	1	1	NNT
rs7444370	chr5	137620994	137620994	29	0.4833	-	-	KLHL3	0	1.922	1	0	-
rs8176743	chr9	133256028	133256028	30	0.4611	-	-	ABO	0	7.493	42	14	OBP2B
rs75220926	chr3	160678737	160678737	31	0.2394	EH38E2253589	enhP	ARL14	291	5.239	89	0	-
rs17029177	chr4	99588491	99588491	32	0.1885	-	-	MTTP	0	9.749	1	0	-
rs916862	chr5	137673173	137673173	33	-0.0143	EH38E2412106	enhD	KLHL3	0	13.25	1	4	KLHL3
rs422743	chr11	5498382	5498382	34	-0.1703	-	-	HBG2:HBE1:AC104389.28	0	11.03	8	0	-
rs3807041	chr6	41202932	41202932	35	-0.3436	-	-	TREML2	1737	4.559	0	8	TREML2
rs11949856	chr5	137731164	137731164	36	-0.3565	-	-	KLHL3	0	8.051	1	8	KLHL3
rs11240733	chr1	203681464	203681464	37	-0.3611	-	-	ATP2B4	0	6.4	13	2	ATP2B4
rs74806154	chr10	574544	574547	38	-0.3813	-	-	DIP2C	0	2.41	1	1	DIP2C
rs6594007	chr1	203685644	203685644	39	-0.3929	-	-	ATP2B4	0	13.89	3	2	ATP2B4
rs72764224	chr5	43947969	43947969	40	-0.4282	-	-	RP11-8L21.1	61340	4.093	16	1	NNT
rs2194642	chr7	53598677	53598677	41	-0.4659	-	-	GS1-278J22.2	30427	10.07	1	0	-
rs4951369	chr1	203683555	203683555	42	-0.5033	-	-	ATP2B4	0	7.22	3	2	ATP2B4
rs10736845	chr1	203681658	203681658	43	-0.5101	-	-	ATP2B4	0	4.453	38	2	ATP2B4
rs114538349	chr3	160670415	160670415	44	-0.5696	-	-	ARL14	6744	8.557	12	0	-
rs10901252	chr9	133252613	133252613	45	-0.6052	EH38E2733850	enhD	ABO:RP11-430N14.4	0	0.195	94	9	OBP2B
rs35014299	chr1	203681935	203681935	46	-0.6178	EH38E1413842	enhP	ATP2B4	0	3.317	85	0	-
rs111785390	chr4	144497183	144497183	47	-0.6505	-	-	RP11-361D14.2	8716	8.426	2	0	-
rs8176741	chr9	133256074	133256074	48	-0.6604	-	-	ABO	0	5.879	44	12	OBP2B
rs4951070	chr1	203683570	203683570	49	-0.708	-	-	ATP2B4	0	8.13	3	2	ATP2B4
rs9296359	chr6	41237952	41237952	50	-0.7255	-	-	TREML4	0	3.088	1	8	TREML4
rs1419114	chr1	203683316	203683316	51	-0.7301	-	-	ATP2B4	0	0.588	24	2	ATP2B4
rs34231378	chr11	4787302	4787302	52	-0.7982	-	-	MMP26:OR51N1P	0	7.182	4	1	OR51E2
rs56210945	chr5	137755472	137755472	53	-0.8102	-	-	HNRNPA0	1121	2.258	18	8	KLHL3
rs111571324	chr4	144579704	144579704	54	-0.8174	EH38E2332482	enhD	KRT18P51	6720	3.405	37	0	-
rs10751449	chr1	203681656	203681656	55	-0.8358	-	-	ATP2B4	0	2.507	38	2	ATP2B4
rs76242613	chr3	160666147	160666147	56	-0.8411	EH38E2253572	enhD	ARL14	11012	4.829	89	0	-
rs11957567	chr5	137639190	137639190	57	-0.8793	-	-	KLHL3	0	3.092	24	0	-
rs113348628	chr4	143506037	143506037	58	-0.8949	-	-	SMARCA5	7425	10.99	1	0	-
rs2905588	chr5	137674644	137674644	59	-0.8984	-	-	KLHL3	0	6.369	2	9	KLHL3
rs116423146	chr3	160679075	160679075	60	-0.9129	EH38E2253590	enhP	ARL14	629	3.711	16	0	-
rs34170551	chr11	4772543	4772543	61	-0.9468	-	-	MMP26	0	6.821	3	1	OR51E2
rs6885572	chr5	43927418	43927418	62	-0.974	-	-	RP11-8L21.1	40789	6.675	3	2	NNT
rs17227978	chr11	4787195	4787195	63	-0.9839	-	-	MMP26:OR51N1P	0	6.742	4	0	-
rs114925393	chr4	189796089	189796089	64	-1	-	-	AF146191.4	0	2.897	3	0	-
rs112630202	chr13	107563627	107563627	65	-1.0101	-	-	FAM155A	0	6.669	12	0	-
rs2905583	chr5	137668080	137668080	66	-1.0453	-	-	KLHL3	0	2.444	2	10	KLHL3
rs1878468	chr4	181901179	181901179	67	-1.0668	-	-	AC108142.1	0	5.43	2	0	-
rs73399028	chr11	4779084	4779084	68	-1.0832	-	-	MMP26	0	13.73	3	1	OR51E2
rs12801309	chr11	4785553	4785553	69	-1.0917	-	-	MMP26	0	11.47	0	1	OR51E2
rs75983124	chr4	99535311	99535311	70	-1.0972	-	-	C4orf17	0	11.29	0	0	-
rs7551442	chr1	203685993	203685993	71	-1.1016	-	-	ATP2B4	0	6.207	11	2	ATP2B4
rs17227484	chr11	4772652	4772652	72	-1.137	-	-	MMP26	0	8.157	1	1	OR51E2
rs11240731	chr1	203681208	203681208	73	-1.1537	-	-	ATP2B4	0	1.441	8	2	ATP2B4
rs34012768	chr11	4786868	4786868	74	-1.1585	-	-	MMP26:OR51N1P	0	8.083	5	1	OR51E2
rs372385067	chr4	143139844	143139844	75	-1.185	-	-	RP11-284M14.1	0	8.527	0	0	-
rs114169033	chr4	189796550	189796550	76	-1.1981	-	-	AF146191.4	0	4.142	2	0	-
rs11369283	chr11	5486495	5486496	77	-1.2751	-	-	HBG2:HBE1:AC104389.28	0	4.029	23	0	-
rs2349033	chr5	137670327	137670327	78	-1.2862	EH38E2412104	enhD	KLHL3	0	10.87	4	10	KLHL3
rs146597361	chr13	107557422	107557422	79	-1.2894	-	-	FAM155A	0	1.394	3	0	-
rs7551560	chr1	203686142	203686142	80	-1.2998	EH38E1413847	enhD	ATP2B4	0	9.051	33	2	ATP2B4
rs199624394	chr11	4772410	4772411	81	-1.3299	-	-	MMP26	0	0.318	1	0	-
rs317785	chr11	5504252	5504252	82	-1.331	-	-	HBG2:HBE1:AC104389.28	0	6.239	13	0	-
rs9394770	chr6	41204797	41204797	83	-1.335	-	-	TREML2	3602	11.51	3	7	TREML2
rs17325330	chr11	4777366	4777366	84	-1.3424	-	-	MMP26	0	11.93	1	1	OR51E2
rs11955645	chr5	137637071	137637071	85	-1.3663	-	-	KLHL3	0	2.018	7	0	-
rs11036238	chr11	5204405	5204405	86	-1.396	-	-	AC104389.16	635	6.04	2	3	HBD
rs190854344	chr13	107556230	107556230	87	-1.4083	-	-	FAM155A	0	2.117	0	0	-
rs112579530	chr5	137763121	137763121	88	-1.4263	-	-	RP11-381K20.4	1184	6.821	2	8	KLHL3
rs409915	chr11	5494458	5494458	89	-1.4333	-	-	HBG2:HBE1:AC104389.28	0	4.821	5	0	-
rs35902686	chr11	4773135	4773135	90	-1.4479	-	-	MMP26	0	8.049	0	1	OR51E2
rs35111085	chr1	67266622	67266634	91	-1.4704	-	-	RNU4ATAC4P	979	1.105	0	0	-
rs4951381	chr1	203691710	203691710	92	-1.4706	EH38E1413854	enhD	ATP2B4	0	3.138	24	2	ATP2B4
rs17227809	chr11	4786388	4786388	93	-1.4911	-	-	MMP26	0	7.5	1	1	OR51E2
rs78261036	chr3	160672097	160672097	94	-1.5109	-	-	ARL14	5062	4.108	2	0	-
rs4951074	chr1	203691653	203691653	95	-1.5388	EH38E1413854	enhD	ATP2B4	0	4.134	27	2	ATP2B4
rs371737051	chr11	5499280	5499303	96	-1.5442	-	-	HBG2:HBE1:AC104389.28	0	1.93	8	0	-
rs7539122	chr1	203685915	203685915	97	-1.5599	-	-	ATP2B4	0	5.293	5	2	ATP2B4
rs452713	chr11	5496570	5496570	98	-1.574	-	-	HBG2:HBE1:AC104389.28	0	2.599	8	0	-
rs2905586	chr5	137672056	137672056	99	-1.5795	-	-	KLHL3	0	1.417	6	10	KLHL3
rs76156169	chr3	160659786	160659786	100	-1.5808	-	-	ARL14	17373	12.75	0	0	-
rs5780192	chr1	203688474	203688482	101	-1.5907	-	-	ATP2B4	0	0.67	1	0	-
rs8109875	chr19	30578732	30578732	102	-1.6068	-	-	ZNF536	0	1.684	5	1	TSHZ3
rs183974736	chr4	143820703	143820703	103	-1.6111	-	-	RP13-578N3.3	0	3.854	5	0	-
rs113558572	chr7	53615027	53615027	104	-1.6331	-	-	GS1-179L18.1	40481	2.512	2	0	-
rs8176751	chr9	133255635	133255635	105	-1.6333	-	-	ABO	0	2.138	21	9	OBP2B
rs76033371	chr3	160644571	160644571	106	-1.6383	EH38E2253562	enhD	ARL14	32588	3.93	10	0	-
rs67176708	chr11	4777191	4777191	107	-1.6483	-	-	MMP26	0	6.181	2	1	OR51E2
rs34775015	chr11	4786984	4786984	108	-1.6637	-	-	MMP26:OR51N1P	0	1.255	6	1	OR51E2
rs371210973	chr11	4790272	4790273	109	-1.6657	-	-	MMP26	0	0.631	0	0	-
rs113244485	chr4	144547504	144547504	110	-1.6868	-	-	KRT18P51	24733	5.42	2	0	-
rs4951081	chr1	203702749	203702749	111	-1.6886	-	-	ATP2B4	0	1.647	7	1	LAX1
rs8176733	chr9	133256781	133256781	112	-1.7244	-	-	ABO	0	7.235	29	8	OBP2B
rs201594601	chr5	43957914	43957918	113	-1.7276	-	-	RP11-8L21.1	71284	0.456	0	1	NNT
rs11962624	chr6	41209021	41209021	114	-1.7334	-	-	TREML3P	0	0.062	8	7	TREML2
rs146104413	chr4	143727261	143727261	115	-1.7482	-	-	RP13-578N3.3	0	8.07	2	0	-
rs57719158	chr1	67267638	67267638	116	-1.7519	-	-	RNU4ATAC4P	0	2.032	0	3	IL23R
rs72762389	chr5	43892130	43892130	117	-1.7674	-	-	RP11-8L21.1	5501	3.839	3	2	NNT
rs7853989	chr9	133256205	133256205	118	-1.775	-	-	ABO	0	0.725	51	9	OBP2B
rs3798138	chr5	137648265	137648265	119	-1.7926	-	-	KLHL3	0	2.448	6	0	-
rs34386616	chr11	4772237	4772237	120	-1.8009	-	-	MMP26	0	7.406	0	1	OR51E2
rs887652	chr9	126489661	126489661	121	-1.8138	-	-	MVB12B	0	0.186	25	0	-
rs149146122	chr11	4779315	4779319	122	-1.8163	-	-	MMP26	0	4.714	0	0	-
rs138625444	chr5	137669637	137669642	123	-1.8484	-	-	KLHL3	0	2.227	2	8	KLHL3
rs9367097	chr6	41217720	41217720	124	-1.8566	-	-	TREML3P	0	2.693	0	7	TREML4
rs447358	chr11	5493244	5493244	125	-1.8705	-	-	HBG2:HBE1:AC104389.28	0	2.717	5	0	-
rs7546390	chr1	203680295	203680295	126	-1.8782	-	-	ATP2B4	0	3.377	0	2	ATP2B4
rs60548866	chr11	4776501	4776501	127	-1.8852	-	-	MMP26	0	8.997	0	1	OR51E2
rs112240018	chr13	107563641	107563641	128	-1.8919	-	-	FAM155A	0	0.673	12	0	-
rs6692632	chr1	203685418	203685418	129	-1.8971	-	-	ATP2B4	0	7.642	5	2	ATP2B4
rs6828637	chr4	99518879	99518879	130	-1.9012	-	-	C4orf17	0	7.359	17	0	-
rs115240190	chr3	160680155	160680155	131	-1.9019	-	-	ARL14	1709	2.522	0	0	-
rs454171	chr11	5499489	5499489	132	-1.946	-	-	HBG2:HBE1:AC104389.28	0	6.208	7	0	-
rs12787711	chr11	4785860	4785860	133	-1.963	-	-	MMP26	0	6.142	0	1	OR51E2
rs1594812	chr11	4777979	4777979	134	-1.9774	-	-	MMP26	0	7.725	2	0	-
rs34206154	chr11	4789436	4789444	135	-1.9822	-	-	MMP26	0	0.747	2	0	-
rs414154	chr11	5499342	5499342	136	-1.9872	-	-	HBG2:HBE1:AC104389.28	0	2.36	9	0	-
rs392884	chr11	5498255	5498255	137	-1.9965	-	-	HBG2:HBE1:AC104389.28	0	2.539	8	0	-
rs141375659	chr5	43937642	43937647	138	-2.0011	-	-	RP11-8L21.1	51012	4.01	0	1	NNT
rs2894432	chr6	41209514	41209514	139	-2.0125	-	-	TREML3P	0	1.031	2	7	TREML2
rs1594814	chr11	4777718	4777718	140	-2.0164	-	-	MMP26	0	7.764	12	1	OR51E2
rs58900680	chr5	137742616	137742616	141	-2.0245	-	-	RP11-381K20.5	3034	1.111	2	8	KLHL3
rs115619297	chr2	5276250	5276250	142	-2.0312	-	-	AC073143.1	37489	3.93	1	0	-
rs8176747	chr9	133255928	133255928	143	-2.0479	-	-	ABO	0	0.055	39	10	OBP2B
rs149048261	chr13	107558774	107558774	144	-2.0572	-	-	FAM155A	0	1.259	4	0	-
rs77937412	chr11	4786138	4786138	145	-2.0643	-	-	MMP26	0	5.681	2	1	OR51E2
rs34675797	chr11	4780486	4780487	146	-2.0672	-	-	MMP26	0	1.297	1	0	-
rs34690356	chr1	203682033	203682033	147	-2.0732	EH38E1413842	enhP	ATP2B4	0	5.271	73	0	-
rs7791567	chr7	53639683	53639683	148	-2.0761	-	-	GS1-179L18.1	15825	8.623	2	0	-
rs57032711	chr9	126487840	126487840	149	-2.0784	-	-	MVB12B	0	2.867	3	0	-
rs12791402	chr11	4773509	4773509	150	-2.0814	-	-	MMP26	0	8.944	1	1	OR51E2
rs60701788	chr5	137796825	137796825	151	-2.0834	-	-	NPY6R	4367	6.189	7	8	PKD2L2
rs2043809	chr8	4880420	4880420	152	-2.0999	-	-	CSMD1	0	1.259	3	0	-
rs192469552	chr4	144258122	144258122	153	-2.1004	-	-	GYPA	117370	2.208	0	0	-
rs7554335	chr1	203686615	203686615	154	-2.1169	EH38E1413848	enhD	ATP2B4	0	3.762	30	0	-
rs143128154	chr1	203687260	203687286	155	-2.1413	EH38E1413849	enhD	ATP2B4	0	0.431	7	0	-
rs35838746	chr11	4772210	4772210	156	-2.1562	-	-	MMP26	0	0.447	0	1	OR51E2
rs416482	chr11	5497366	5497366	157	-2.1584	-	-	HBG2:HBE1:AC104389.28	0	5.666	3	0	-
rs12808215	chr11	4786742	4786742	158	-2.1649	-	-	MMP26:OR51N1P	0	3.09	3	0	-
rs73399021	chr11	4778033	4778033	159	-2.1757	-	-	MMP26	0	7.416	2	1	OR51E2
rs75731597	chr3	160647020	160647020	160	-2.1813	-	-	ARL14	30139	0.872	5	0	-
rs11772083	chr7	53602520	53602520	161	-2.2028	-	-	GS1-278J22.2	34270	6.853	1	0	-
rs2967793	chr5	137679583	137679583	162	-2.2043	-	-	KLHL3	0	0.512	0	10	KLHL3
rs113449872	chr5	43909241	43909241	163	-2.2101	-	-	RP11-8L21.1	22612	4.274	0	2	NNT
rs60617306	chr11	4776462	4776462	164	-2.236	-	-	MMP26	0	9.057	0	1	OR51E2
rs6997247	chr8	4881179	4881179	165	-2.2433	-	-	CSMD1	0	7.255	0	0	-
rs2009573	chr6	41208100	41208100	166	-2.2452	-	-	TREML3P	453	1.981	2	7	TREML2
rs6594006	chr1	203685610	203685610	167	-2.2501	-	-	ATP2B4	0	6.988	2	2	ATP2B4
rs111374053	chr4	143580336	143580336	168	-2.2589	-	-	GUSBP5:FREM3	0	5.01	9	0	-
rs149070333	chr13	107572876	107572876	169	-2.2619	-	-	FAM155A	0	6.774	1	0	-
rs8176693	chr9	133262254	133262254	170	-2.2651	-	-	ABO	0	2.067	17	12	OBP2B
rs10900588	chr1	203687686	203687686	171	-2.2678	-	-	ATP2B4	0	5.243	3	2	ATP2B4
rs182386242	chr4	143781808	143781808	172	-2.2906	-	-	RP13-578N3.3	0	4.777	8	0	-
rs11335470	chr12	126753075	126753080	173	-2.3181	-	-	LINC00944	0	0.449	0	0	-
rs6658130	chr1	203685440	203685440	174	-2.3191	-	-	ATP2B4	0	3.4	5	2	ATP2B4
rs61511837	chr5	137730780	137730780	175	-2.3233	-	-	KLHL3	0	1.846	2	8	KLHL3
rs73399027	chr11	4778903	4778903	176	-2.3318	-	-	MMP26	0	9.817	3	1	OR51E2
rs7855255	chr9	133256508	133256508	177	-2.3319	-	-	ABO	0	2.14	42	9	OBP2B
rs72762396	chr5	43906262	43906262	178	-2.3428	-	-	RP11-8L21.1	19633	1.5	1	2	NNT
rs73832868	chr4	99693056	99693056	179	-2.3684	-	-	RP11-766F14.2	38407	1.768	3	0	-
rs73753694	chr5	43944443	43944443	180	-2.3719	EH38E2369858	CTCF	RP11-8L21.1	57814	3.003	10	3	NNT
rs144955924	chr5	43964264	43964264	181	-2.3742	-	-	RP11-8L21.1	77635	7.566	0	1	NNT
rs421126	chr11	5499745	5499745	182	-2.3758	-	-	HBG2:HBE1:AC104389.28	0	0.609	8	0	-
rs144312179	chr13	107575665	107575665	183	-2.3999	-	-	FAM155A	0	1.576	3	0	-
rs71480717	chr11	4783118	4783118	184	-2.4022	-	-	MMP26	0	2.782	0	1	OR51E2
rs10900585	chr1	203684896	203684896	185	-2.4062	-	-	ATP2B4	0	4.036	1	2	ATP2B4
rs368246	chr11	5497680	5497680	186	-2.4122	-	-	HBG2:HBE1:AC104389.28	0	1.353	9	0	-
rs11253253	chr10	575713	575713	187	-2.4143	EH38E1441263	enhD	DIP2C	0	0.485	21	1	DIP2C
rs201989244	chr5	43928566	43928566	188	-2.4209	-	-	RP11-8L21.1	41936	1.464	0	1	NNT
rs187609147	chr4	144203991	144203991	189	-2.4216	-	-	GYPA	63239	1.065	5	0	-
rs72762392	chr5	43898806	43898806	190	-2.425	-	-	RP11-8L21.1	12177	2.472	0	2	NNT
rs187099314	chr9	133255354	133255354	191	-2.4307	-	-	ABO:RP11-430N14.4	0	0.049	17	5	OBP2B
rs113319340	chr4	143541778	143541778	192	-2.4333	-	-	SMARCA5	0	1.119	3	0	-
rs8176746	chr9	133255935	133255935	193	-2.4368	-	-	ABO	0	0.001	39	12	OBP2B
rs12035565	chr1	203680750	203680750	194	-2.4375	-	-	ATP2B4	0	0.178	1	2	ATP2B4
rs10515496	chr5	137708837	137708837	195	-2.4403	EH38E2412133	enhD	KLHL3	0	2.651	5	9	KLHL3
rs2164014	chr11	4779824	4779824	196	-2.4458	-	-	MMP26	0	8.147	1	1	OR51E2
rs1137827	chr9	133254328	133254328	197	-2.4556	-	-	ABO:RP11-430N14.4	0	4.386	4	10	OBP2B
rs2365859	chr1	203688560	203688560	198	-2.4673	-	-	ATP2B4	0	2.684	2	2	ATP2B4
rs116782507	chr2	5295571	5295571	199	-2.4705	-	-	AC073143.1	18168	2.321	1	0	-
rs113232357	chr4	144482598	144482598	200	-2.478	-	-	RP11-361D14.2	23301	0.662	0	0	-
rs36030354	chr5	43934806	43934806	201	-2.4798	-	-	RP11-8L21.1	48177	1.314	9	3	NNT
rs113617857	chr7	53602407	53602407	202	-2.4812	-	-	GS1-278J22.2	34157	2.785	1	0	-
rs8176730	chr9	133257138	133257138	203	-2.4913	-	-	ABO	0	4.358	23	9	OBP2B
rs374563025	chr7	53632106	53632116	204	-2.4965	-	-	GS1-179L18.1	23403	0.552	1	0	-
rs34024161	chr11	4782969	4782969	205	-2.5071	-	-	MMP26	0	0.733	0	0	-
rs117750012	chr11	4782968	4782968	206	-2.5079	-	-	MMP26	0	1.105	0	1	OR51E2
rs150964187	chr4	144184059	144184059	207	-2.5181	-	-	GYPA	43307	2.91	0	0	-
rs181210948	chr13	107569809	107569809	208	-2.5364	-	-	FAM155A	0	1.369	0	0	-
rs4951377	chr1	203689343	203689343	209	-2.5389	-	-	ATP2B4	0	1.052	0	2	ATP2B4
rs34971311	chr11	4772119	4772119	210	-2.5428	-	-	MMP26	0	2.236	1	1	OR51E2
rs12789215	chr11	4773437	4773437	211	-2.5435	-	-	MMP26	0	1.538	5	1	OR51E2
rs17227547	chr11	4772963	4772963	212	-2.5561	-	-	MMP26	0	3.299	0	0	-
rs4951378	chr1	203689654	203689654	213	-2.5635	EH38E1413852	enhD	ATP2B4	0	3.872	1	2	ATP2B4
rs6796990	chr3	160669776	160669776	214	-2.5727	-	-	ARL14	7383	0.9	3	0	-
rs6682413	chr1	67265931	67265931	215	-2.5838	-	-	RNU4ATAC4P	1669	2.472	0	4	IL23R
rs6856568	chr4	99494950	99494950	216	-2.5877	-	-	RP11-696N14.3	0	7.386	0	0	-
rs13438638	chr7	53602660	53602660	217	-2.5942	-	-	GS1-278J22.2	34410	2.467	0	0	-
rs73399018	chr11	4777439	4777439	218	-2.5966	-	-	MMP26	0	3.497	3	1	OR51E2
rs111642236	chr11	4786155	4786155	219	-2.5991	-	-	MMP26	0	1.983	2	1	OR51E2
rs451326	chr11	5498240	5498240	220	-2.6011	-	-	HBG2:HBE1:AC104389.28	0	0.215	8	0	-
rs35430323	chr5	43958669	43958674	221	-2.6027	-	-	RP11-8L21.1	72039	0.463	0	1	NNT
rs79693669	chr3	160668560	160668560	222	-2.6031	-	-	ARL14	8599	2.41	13	0	-
rs72762398	chr5	43908578	43908578	223	-2.6074	-	-	RP11-8L21.1	21949	2.738	0	2	NNT
rs9394769	chr6	41204604	41204604	224	-2.6178	-	-	TREML2	3409	2.906	1	7	TREML2
rs66519116	chr11	4774300	4774300	225	-2.6268	-	-	MMP26	0	2.645	0	1	OR51E2
rs417382	chr11	5497694	5497694	226	-2.6269	-	-	HBG2:HBE1:AC104389.28	0	0.257	9	0	-
rs72764210	chr5	43935860	43935860	227	-2.63	-	-	RP11-8L21.1	49231	2.872	1	2	NNT
rs34296834	chr11	4778325	4778325	228	-2.6313	-	-	MMP26	0	3.706	2	1	OR51E2
rs17228176	chr11	4790570	4790570	229	-2.6379	-	-	MMP26	0	5.09	2	0	-
rs72764217	chr5	43944442	43944442	230	-2.6468	EH38E2369858	CTCF	RP11-8L21.1	57813	0.542	10	3	NNT
rs34104979	chr11	4776681	4776681	231	-2.6482	-	-	MMP26	0	6.186	1	1	OR51E2
rs3756687	chr5	137866004	137866004	232	-2.649	-	-	RP11-381K20.2	0	0.112	6	8	PKD2L2
rs4951375	chr1	203686657	203686657	233	-2.659	-	-	ATP2B4	0	1.573	10	2	ATP2B4
rs192714596	chr4	143218693	143218693	234	-2.6716	-	-	USP38	0	0.234	1	0	-
rs17325477	chr11	4786282	4786282	235	-2.6803	-	-	MMP26	0	5.388	1	1	OR51E2
rs17325567	chr11	4786903	4786903	236	-2.686	-	-	MMP26:OR51N1P	0	0.211	5	0	-
rs73832816	chr4	99508600	99508600	237	-2.6918	-	-	C4orf17	2403	0.146	0	0	-
rs72764227	chr5	43951507	43951507	238	-2.6941	-	-	RP11-8L21.1	64878	0.014	2	1	NNT
rs12176313	chr6	41220860	41220860	239	-2.6982	-	-	TREML3P	0	4.313	0	7	TREML4
rs1205303	chr12	126748143	126748143	240	-2.6988	-	-	LINC00944	0	0.842	3	0	-
rs2967790	chr5	137676072	137676072	241	-2.7122	-	-	KLHL3	0	0.017	3	9	KLHL3
rs2905585	chr5	137671511	137671511	242	-2.7179	-	-	KLHL3	0	1.573	4	10	KLHL3
rs149085856	chr17	12496210	12496216	243	-2.7272	-	-	LINC00670	53572	0.318	2	0	-
rs34245878	chr11	4779736	4779736	244	-2.7307	-	-	MMP26	0	6.86	1	1	OR51E2
rs420405	chr11	5500027	5500027	245	-2.7321	-	-	HBG2:HBE1:AC104389.28	0	0.203	9	0	-
rs111646322	chr4	144483773	144483773	246	-2.7372	-	-	RP11-361D14.2	22126	5.15	0	0	-
rs7444352	chr5	43945994	43945994	247	-2.7413	-	-	RP11-8L21.1	59365	3.491	0	2	NNT
rs72764206	chr5	43931053	43931053	248	-2.7415	-	-	RP11-8L21.1	44424	3.076	0	2	NNT
rs2967789	chr5	137671152	137671152	249	-2.7453	-	-	KLHL3	0	2.062	2	9	KLHL3
rs1594813	chr11	4777754	4777754	250	-2.7626	-	-	MMP26	0	4.344	13	1	OR51E2
rs433202	chr11	5498598	5498598	251	-2.7658	-	-	HBG2:HBE1:AC104389.28	0	0.997	3	0	-
rs1694677	chr11	5496292	5496292	252	-2.7967	-	-	HBG2:HBE1:AC104389.28	0	1.83	5	0	-
rs77977076	chr7	53605851	53605851	253	-2.7984	-	-	GS1-278J22.2	37601	3.387	0	0	-
rs17624383	chr7	53609144	53609144	254	-2.8005	-	-	GS1-278J22.2	40894	1.906	0	0	-
rs8176759	chr9	133254260	133254260	255	-2.8063	-	-	ABO:RP11-430N14.4	0	3.082	4	10	OBP2B
rs6660226	chr1	67278918	67278918	256	-2.8123	-	-	RP4-763G1.1	138	0.448	0	2	IL23R
rs10900589	chr1	203687846	203687846	257	-2.8169	-	-	ATP2B4	0	6.024	2	2	ATP2B4
rs183246449	chr13	107560951	107560951	258	-2.823	-	-	FAM155A	0	0.491	0	0	-
rs7668420	chr4	99444543	99444543	259	-2.8239	-	-	ADH7	8805	0.972	1	1	MTTP
rs183414953	chr4	143687478	143687478	260	-2.8469	-	-	FREM3	0	7.294	0	0	-
rs73399030	chr11	4779422	4779422	261	-2.8702	-	-	MMP26	0	6.889	0	1	OR51E2
rs916861	chr5	137670227	137670227	262	-2.8791	EH38E2412104	enhD	KLHL3	0	0.622	4	10	KLHL3
rs2001459	chr6	41207874	41207874	263	-2.8909	-	-	TREML3P	679	1.899	1	7	TREML2
rs17228183	chr11	4790653	4790653	264	-2.8913	-	-	MMP26	0	0.497	6	0	-
rs144599146	chr4	99449580	99449580	265	-2.9028	-	-	ADH7	13842	2.548	0	0	-
rs34238923	chr11	4778598	4778598	266	-2.9036	-	-	MMP26	0	5.488	0	1	OR51E2
rs372500	chr11	5497096	5497096	267	-2.926	-	-	HBG2:HBE1:AC104389.28	0	0.742	1	0	-
rs113103818	chr5	43963332	43963332	268	-2.9289	-	-	RP11-8L21.1	76703	0.485	0	1	NNT
rs58885366	chr11	5496352	5496353	269	-2.9439	-	-	HBG2:HBE1:AC104389.28	0	0.959	4	0	-
rs115293193	chr2	5214751	5214751	270	-2.9464	-	-	AC073143.1	98988	0.411	1	0	-
rs12802561	chr11	4774036	4774036	271	-2.9488	-	-	MMP26	0	2.948	0	1	OR51E2
rs372091	chr11	5496926	5496926	272	-2.9811	-	-	HBG2:HBE1:AC104389.28	0	0.331	8	0	-
rs6594008	chr1	203685723	203685723	273	-2.9867	-	-	ATP2B4	0	1.644	3	2	ATP2B4
rs34238074	chr11	4785969	4785969	274	-2.9915	-	-	MMP26	0	3.5	1	1	OR51E2
rs34605374	chr11	4788486	4788486	275	-3.0023	-	-	MMP26	0	6.918	0	1	OR51E2
rs13174870	chr5	43931875	43931875	276	-3.0223	-	-	RP11-8L21.1	45246	7.274	0	3	NNT
rs114610929	chr7	53605359	53605359	277	-3.0275	-	-	GS1-278J22.2	37109	1.806	0	0	-
rs113541762	chr4	144477743	144477743	278	-3.0277	-	-	RP11-361D14.2	28156	4.239	0	0	-
rs4568372	chr5	43929932	43929932	279	-3.0329	-	-	RP11-8L21.1	43303	0.683	3	2	NNT
rs138239288	chr4	189794604	189794604	280	-3.0342	-	-	AF146191.4	0	1.214	1	0	-
rs7806544	chr7	53614772	53614772	281	-3.0373	-	-	GS1-179L18.1	40736	1.048	0	0	-
rs371288	chr11	5497776	5497776	282	-3.0458	-	-	HBG2:HBE1:AC104389.28	0	0.549	10	0	-
rs6951162	chr7	53599389	53599389	283	-3.0493	-	-	GS1-278J22.2	31139	1.241	0	0	-
rs6503319	chr17	10670842	10670842	284	-3.0584	-	-	CTC-297N7.8	1631	0.572	3	4	SCO1
rs149037075	chr9	133255469	133255473	285	-3.0604	-	-	ABO:RP11-430N14.4	0	2.555	8	2	MED22
rs12801757	chr11	4785824	4785824	286	-3.0614	-	-	MMP26	0	1.912	0	0	-
rs112305385	chr11	4783684	4783684	287	-3.0625	-	-	MMP26	0	2.145	0	1	OR51E2
rs2365860	chr1	203687102	203687102	288	-3.0633	-	-	ATP2B4	0	2.3	3	2	ATP2B4
rs2073823	chr9	133257129	133257129	289	-3.064	-	-	ABO	0	1.635	23	9	OBP2B
rs6594011	chr1	203686827	203686827	290	-3.0686	-	-	ATP2B4	0	5.334	0	2	ATP2B4
rs71459876	chr11	5497062	5497062	291	-3.0735	-	-	HBG2:HBE1:AC104389.28	0	3.043	1	0	-
rs377304	chr11	5498832	5498832	292	-3.0764	-	-	HBG2:HBE1:AC104389.28	0	0.18	5	0	-
rs17624697	chr7	53611735	53611735	293	-3.0784	-	-	GS1-278J22.2	43485	1.925	1	0	-
rs4910673	chr11	4774833	4774833	294	-3.0867	-	-	MMP26	0	7.942	0	1	OR51E2
rs12794880	chr11	4788354	4788354	295	-3.0872	-	-	MMP26	0	2.797	3	1	OR51E2
rs73832812	chr4	99469852	99469852	296	-3.0898	-	-	RP11-696N14.3	0	0.692	1	0	-
rs180798815	chr4	143109893	143109893	297	-3.1022	-	-	RP11-284M14.1	0	1.179	1	0	-
rs74954675	chr3	160663721	160663721	298	-3.1159	-	-	ARL14	13438	1.835	0	0	-
rs7546599	chr1	203680540	203680540	299	-3.1168	-	-	ATP2B4	0	2.03	5	2	ATP2B4
rs79708995	chr3	160660615	160660615	300	-3.1247	-	-	ARL14	16544	0.518	7	0	-
rs113103818	chr5	43963332	43963332	301	-3.1285	-	-	RP11-8L21.1	76703	0.485	0	1	NNT
rs112128527	chr11	4783680	4783680	302	-3.1341	-	-	MMP26	0	2.568	0	1	OR51E2
rs34352527	chr11	4775728	4775728	303	-3.1416	-	-	MMP26	0	4.484	2	1	OR51E2
rs12797269	chr11	4788425	4788425	304	-3.1493	-	-	MMP26	0	2.085	2	1	OR51E2
rs4951371	chr1	203683818	203683818	305	-3.1602	-	-	ATP2B4	0	4.397	3	2	ATP2B4
rs7547793	chr1	203684416	203684416	306	-3.1748	-	-	ATP2B4	0	0.974	1	2	ATP2B4
rs1825409	chr6	41232235	41232235	307	-3.1788	-	-	TREML4	0	0.091	0	8	TREML4
rs2349402	chr2	5262664	5262664	308	-3.179	-	-	AC073143.1	51075	1.685	0	0	-
rs34740482	chr11	4783467	4783467	309	-3.1822	-	-	MMP26	0	1.189	0	1	OR51E2
rs112283878	chr5	43949945	43949945	310	-3.1876	-	-	RP11-8L21.1	63316	1.192	1	1	NNT
rs182627261	chr5	43912427	43912427	311	-3.1929	-	-	RP11-8L21.1	25798	0.713	0	2	NNT
rs73505850	chr8	4897316	4897316	312	-3.197	-	-	CSMD1	0	0.298	0	0	-
rs4347266	chr1	203687050	203687050	313	-3.1983	-	-	ATP2B4	0	4.751	0	2	ATP2B4
rs10793762	chr1	203684970	203684970	314	-3.2027	-	-	ATP2B4	0	1.256	1	2	ATP2B4
rs34167493	chr5	137650649	137650649	315	-3.2043	-	-	KLHL3	0	1.784	1	0	-
rs4507493	chr5	43937084	43937084	316	-3.2106	-	-	RP11-8L21.1	50455	1.356	8	3	NNT
rs12122293	chr1	203687989	203687989	317	-3.2109	-	-	ATP2B4	0	2.309	0	2	ATP2B4
rs6799843	chr3	160676234	160676234	318	-3.2126	-	-	ARL14	925	0.002	1	0	-
rs11957898	chr5	137881581	137881581	319	-3.2174	-	-	RP11-381K20.2:MYOT	0	0.86	0	8	PKD2L2
rs67885020	chr11	4783275	4783275	320	-3.2316	-	-	MMP26	0	0.911	0	1	OR51E2
rs4910677	chr11	4775194	4775194	321	-3.2319	-	-	MMP26	0	4.299	0	1	OR51E2
rs71480720	chr11	4784843	4784843	322	-3.236	-	-	MMP26	0	4.382	1	1	OR51E2
rs11209030	chr1	67272092	67272092	323	-3.2397	-	-	RNU4ATAC4P	4365	1.303	1	4	IL23R
rs6588252	chr1	67273345	67273345	324	-3.2486	-	-	RP4-763G1.1	4706	0.364	1	4	IL23R
rs181478791	chr4	143995789	143995789	325	-3.2548	-	-	RP11-673E1.4	0	0.907	0	0	-
rs8176725	chr9	133257230	133257230	326	-3.2662	-	-	ABO	0	2.048	16	9	OBP2B
rs60249619	chr11	4790517	4790517	327	-3.267	-	-	MMP26	0	1.209	2	1	OR51E2
rs60113282	chr11	4776373	4776373	328	-3.2745	-	-	MMP26	0	1.959	1	1	OR51E2
rs9367098	chr6	41230684	41230684	329	-3.2793	-	-	TREML4	0	0.442	1	7	TREML4
rs4910679	chr11	4780502	4780502	330	-3.302	-	-	MMP26	0	5.999	2	1	OR51E2
rs11954119	chr5	137650694	137650694	331	-3.3027	-	-	KLHL3	0	0.278	1	0	-
rs7555703	chr1	203684562	203684562	332	-3.3508	-	-	ATP2B4	0	2.203	1	2	ATP2B4
rs11253254	chr10	575772	575772	333	-3.3554	-	-	DIP2C	0	0.041	19	1	DIP2C
rs60499678	chr4	99492939	99492939	334	-3.357	-	-	RP11-696N14.3	0	0.677	0	0	-
rs35730404	chr5	43946564	43946564	335	-3.3592	-	-	RP11-8L21.1	59935	0.525	4	4	NNT
rs370954	chr11	5497306	5497306	336	-3.364	-	-	HBG2:HBE1:AC104389.28	0	2.338	3	0	-
rs58754867	chr11	4789986	4789986	337	-3.3675	-	-	MMP26	0	2.695	1	1	OR51E2
rs2365858	chr1	203688621	203688621	338	-3.3691	-	-	ATP2B4	0	0.211	2	2	ATP2B4
rs78917018	chr3	160659700	160659700	339	-3.3703	-	-	ARL14	17459	2.404	0	0	-
rs146640417	chr5	43957732	43957732	340	-3.371	-	-	RP11-8L21.1	71103	0.153	0	1	NNT
rs3851298	chr1	203695919	203695919	341	-3.3741	-	-	ATP2B4	0	1.291	1	2	ATP2B4
rs143410369	chr5	43912470	43912470	342	-3.3747	-	-	RP11-8L21.1	25841	0.357	0	2	NNT
rs6696548	chr1	203686939	203686939	343	-3.3875	-	-	ATP2B4	0	3.677	0	2	ATP2B4
rs66751800	chr11	4783545	4783545	344	-3.3917	-	-	MMP26	0	1.139	0	1	OR51E2
rs10900586	chr1	203684957	203684957	345	-3.3926	-	-	ATP2B4	0	0.771	1	2	ATP2B4
rs2898965	chr11	4781253	4781253	346	-3.393	-	-	MMP26	0	4.469	0	1	OR51E2
rs28852695	chr7	53605871	53605871	347	-3.3956	-	-	GS1-278J22.2	37621	1.319	0	0	-
rs34798636	chr11	4783492	4783492	348	-3.396	-	-	MMP26	0	1.389	0	1	OR51E2
rs12789492	chr11	4772889	4772889	349	-3.4073	-	-	MMP26	0	1.423	0	1	OR51E2
rs147565832	chr4	143764458	143764458	350	-3.4087	-	-	RP13-578N3.3	0	4.601	0	0	-
rs61831054	chr10	572546	572546	351	-3.4115	-	-	DIP2C	0	0.109	3	1	DIP2C
rs112432064	chr4	144493392	144493392	352	-3.4135	-	-	RP11-361D14.2	12507	0.479	4	0	-
rs191245186	chr4	144197745	144197745	353	-3.4144	-	-	GYPA	56993	0.121	0	0	-
rs17624866	chr7	53616453	53616453	354	-3.4165	-	-	GS1-179L18.1	39055	0.6	0	0	-
rs34233903	chr11	4775996	4775996	355	-3.4225	-	-	MMP26	0	2.395	4	1	OR51E2
rs72764206	chr5	43931053	43931053	356	-3.4251	-	-	RP11-8L21.1	44424	3.076	0	2	NNT
rs1798817	chr12	126754515	126754515	357	-3.4254	-	-	LINC00944	0	1.112	3	0	-
rs6594010	chr1	203686754	203686754	358	-3.4296	-	-	ATP2B4	0	0.313	1	2	ATP2B4
rs8176722	chr9	133257367	133257367	359	-3.4304	-	-	ABO	0	0.869	11	9	OBP2B
rs34774719	chr11	4783486	4783486	360	-3.432	-	-	MMP26	0	0.926	0	1	OR51E2
rs1030722	chr11	4779940	4779940	361	-3.4321	-	-	MMP26	0	3.528	0	1	OR51E2
rs1594811	chr11	4778102	4778102	362	-3.433	-	-	MMP26	0	0.639	1	1	OR51E2
rs184163238	chr4	143674981	143674981	363	-3.4383	-	-	FREM3	0	0.101	0	1	SMARCA5
rs1433913	chr11	4780347	4780347	364	-3.4454	-	-	MMP26	0	5.008	1	1	OR51E2
rs76284887	chr11	4779359	4779359	365	-3.4505	-	-	MMP26	0	4.607	0	1	OR51E2
rs12806476	chr11	4785642	4785642	366	-3.4572	-	-	MMP26	0	0.562	0	0	-
rs72762400	chr5	43921546	43921546	367	-3.4709	-	-	RP11-8L21.1	34917	3.05	1	2	NNT
rs8176672	chr9	133266772	133266772	368	-3.473	-	-	ABO	0	3.684	2	10	OBP2B
rs7730422	chr5	137665131	137665131	369	-3.4775	-	-	KLHL3	0	0.949	2	0	-
rs35632863	chr11	4776824	4776824	370	-3.5012	-	-	MMP26	0	0.358	1	1	OR51E2
rs72764209	chr5	43935810	43935810	371	-3.5032	-	-	RP11-8L21.1	49181	1.581	4	2	NNT
rs71459877	chr11	5497064	5497064	372	-3.5068	-	-	HBG2:HBE1:AC104389.28	0	0.859	1	0	-
rs185981981	chr4	143944784	143944784	373	-3.5113	-	-	RP11-673E1.1	0	0.38	0	0	-
rs3068448	chr11	5460483	5460484	374	-3.5251	-	-	HBG2:HBE1:AC104389.28	0	1	10	0	-
rs180748956	chr7	53604635	53604635	375	-3.5269	-	-	GS1-278J22.2	36385	2.147	0	0	-
rs7514742	chr1	203680588	203680588	376	-3.5301	-	-	ATP2B4	0	0.522	5	2	ATP2B4
rs72764226	chr5	43951068	43951068	377	-3.5428	-	-	RP11-8L21.1	64439	0.064	2	1	NNT
rs2898964	chr11	4781628	4781628	378	-3.555	-	-	MMP26	0	1.031	3	0	-
rs445316	chr11	5495923	5495923	379	-3.5601	-	-	HBG2:HBE1:AC104389.28	0	0.125	7	0	-
rs34234149	chr11	4784356	4784356	380	-3.5668	-	-	MMP26	0	0.979	1	1	OR51E2
rs4875122	chr8	4882865	4882865	381	-3.568	-	-	CSMD1	0	0.295	1	0	-
rs2407673	chr8	4887103	4887103	382	-3.5762	-	-	CSMD1	0	1.814	0	0	-
rs35265535	chr11	4773911	4773911	383	-3.5803	-	-	MMP26	0	1.848	0	1	OR51E2
rs67868585	chr5	43936089	43936089	384	-3.5807	-	-	RP11-8L21.1	49460	1.602	2	3	NNT
rs34855723	chr11	4780377	4780382	385	-3.5839	-	-	MMP26	0	0.811	1	0	-
rs35324703	chr11	4785018	4785018	386	-3.6024	-	-	MMP26	0	4.172	2	1	OR51E2
rs6692627	chr1	203688092	203688092	387	-3.6032	-	-	ATP2B4	0	0.812	0	2	ATP2B4
rs112386292	chr4	144551405	144551405	388	-3.6127	-	-	KRT18P51	20832	0.969	0	0	-
rs36093088	chr11	4784194	4784194	389	-3.6299	-	-	MMP26	0	1.195	1	1	OR51E2
rs184908374	chr4	143744600	143744600	390	-3.6304	-	-	RP13-578N3.3	0	1.584	0	0	-
rs34195503	chr5	43958674	43958674	391	-3.635	-	-	RP11-8L21.1	72045	0.23	0	1	NNT
rs72762397	chr5	43908441	43908441	392	-3.6447	-	-	RP11-8L21.1	21812	0.153	0	2	NNT
rs145323329	chr2	5261297	5261297	393	-3.6558	-	-	AC073143.1	52442	0.164	0	0	-
rs4910672	chr11	4767415	4767415	394	-3.663	-	-	MMP26	0	1.402	0	1	OR51E2
rs66473029	chr11	4784774	4784774	395	-3.6676	-	-	MMP26	0	2.857	2	1	OR51E2
rs72762395	chr5	43903910	43903910	396	-3.7166	-	-	RP11-8L21.1	17281	0.048	0	2	NNT
rs383387	chr11	5495995	5495995	397	-3.7488	-	-	HBG2:HBE1:AC104389.28	0	0.061	11	0	-
rs35045960	chr11	4784113	4784113	398	-3.8119	-	-	MMP26	0	0.854	1	1	OR51E2
rs72762401	chr5	43925309	43925309	399	-3.8452	-	-	RP11-8L21.1	38680	0.073	1	2	NNT
rs76415953	chr11	4784936	4784936	400	-3.8467	-	-	MMP26	0	1.873	1	0	-
rs34471580	chr11	4778721	4778721	401	-3.8727	-	-	MMP26	0	0.648	1	1	OR51E2
rs2412433	chr11	4781673	4781673	402	-3.881	-	-	MMP26	0	0.551	3	1	OR51E2
rs17228092	chr11	4789134	4789134	403	-3.8881	-	-	MMP26	0	0.05	2	0	-
rs71480718	chr11	4783224	4783224	404	-3.9173	-	-	MMP26	0	1.408	0	1	OR51E2
rs12802647	chr11	4789762	4789762	405	-3.9214	-	-	MMP26	0	0.136	0	1	OR51E2
rs7535676	chr1	203684658	203684658	406	-3.9269	-	-	ATP2B4	0	0.008	2	2	ATP2B4
rs7539328	chr1	67266920	67266920	407	-3.9279	EH38E1356858	CTCF	RNU4ATAC4P	680	0.002	7	3	IL23R
rs35956756	chr11	4785032	4785032	408	-3.9305	-	-	MMP26	0	3.365	3	1	OR51E2
rs71480715	chr11	4780842	4780842	409	-3.9344	-	-	MMP26	0	2.697	4	1	OR51E2
rs68127593	chr11	4784420	4784420	410	-3.9359	-	-	MMP26	0	1.286	1	1	OR51E2
rs36009426	chr11	4783920	4783920	411	-3.9428	-	-	MMP26	0	1.203	0	1	OR51E2
rs2736571	chr11	5461604	5461604	412	-3.9697	-	-	HBG2:HBE1:AC104389.28	0	0.184	18	0	-
rs184895969	chr4	143777375	143777375	413	-3.9827	-	-	RP13-578N3.3	0	0.147	4	0	-
rs34009241	chr11	4790959	4790959	414	-4.0846	-	-	MMP26	0	0.054	2	1	OR51E2
rs67119549	chr11	4780793	4780793	415	-4.0904	-	-	MMP26	0	3.109	5	1	OR51E2
rs12797008	chr11	4773633	4773633	416	-4.0965	-	-	MMP26	0	0.231	0	0	-
rs17228218	chr11	4791037	4791037	417	-4.1007	-	-	MMP26	0	0.283	3	1	OR51E2
rs71480719	chr11	4783563	4783563	418	-4.1188	-	-	MMP26	0	1.249	0	1	OR51E2

## Sheet: Supplementary Table 3
Supplementary Table 3: SNP-binding transcription factors identified according to ReMap database
rsID: ID of tagSNPs found to be associated with severe malaria in at least 1 GWAS study
chr-start-end: Chromosomal coordinates of the SNP relative to the Hg38 genome version
TF: Transcription factor
cell: Cells in which TF binding has been demonstrated
rsID	chr	start	end	TF	cell
rs116525449	chr3	160677154	160677154	PRDM1	HEK293
rs116525449	chr3	160677154	160677154	HNF1B	PDAC
rs116525449	chr3	160677154	160677154	PBX4	PC-3
rs116525449	chr3	160677154	160677154	ELF3	PDAC
rs116525449	chr3	160677154	160677154	KLF4	PDAC
rs116525449	chr3	160677154	160677154	IRF1	PDAC
rs116525449	chr3	160677154	160677154	KLF6	PDAC
rs116525449	chr3	160677154	160677154	SMAD3	HCC1954,NCI-H441,HMLE,MDA-MB-231
rs116525449	chr3	160677154	160677154	GRHL2	MCF-7,MCF-7-TAMR-1,HBE,PEO1,MCF-7-WS8,OVCA429
rs116525449	chr3	160677154	160677154	ZEB1	NCI-H1975
rs116525449	chr3	160677154	160677154	BRD4	SUM159PT,HCC1395,U-87MG,SUM229PE,COLO-205,HCC1806
rs116525449	chr3	160677154	160677154	TEAD1	MSTO,HUCCT1,MCF-7
rs116525449	chr3	160677154	160677154	PPARG	HT29
rs116525449	chr3	160677154	160677154	RELA	HAEC,HUVEC-C,LNCaP,SW480,HeLa-B2,Detroit-562,786-O
rs116525449	chr3	160677154	160677154	SMARCC1	HeLa-S3,Aska-SS,HCT-116
rs116525449	chr3	160677154	160677154	ZEB2	HEK293
rs116525449	chr3	160677154	160677154	FOSL2	A-549,SK-N-SH,MCF-7,SK-MEL-147
rs116525449	chr3	160677154	160677154	EHF	RWPE-1
rs116525449	chr3	160677154	160677154	MAFK	HeLa-S3,A-549
rs116525449	chr3	160677154	160677154	ESRRA	BT-474
rs116525449	chr3	160677154	160677154	FOS	endothelial,HeLa-S3,MCF10A-Er-Src,MCF-10A,IMR-90,MCF-7
rs116525449	chr3	160677154	160677154	SOX2	TT
rs116525449	chr3	160677154	160677154	ARNT	T-47D,MCF-7
rs116525449	chr3	160677154	160677154	MAFB	islet
rs116525449	chr3	160677154	160677154	KDM1A	keratinocyte
rs116525449	chr3	160677154	160677154	CDK8	HCT-116
rs116525449	chr3	160677154	160677154	NIPBL	HCT-116
rs116525449	chr3	160677154	160677154	DPF2	MCF-7
rs116525449	chr3	160677154	160677154	TEAD4	MDA-MB-231,MKN28,A-549,Ishikawa,SK-MEL-147,SNU-216,HCT-116,MCF-7
rs116525449	chr3	160677154	160677154	TP53	MDA-MB-231,SW480
rs116525449	chr3	160677154	160677154	AHR	MCF-7
rs116525449	chr3	160677154	160677154	MAFF	HeLa-S3
rs116525449	chr3	160677154	160677154	GATA2	endothelial
rs116525449	chr3	160677154	160677154	FOSL1	143B,MDA-MB-231,HCT-116
rs116525449	chr3	160677154	160677154	GATA4	AGS
rs116525449	chr3	160677154	160677154	CDX2	LS180
rs116525449	chr3	160677154	160677154	HOXC5	PC-3
rs116525449	chr3	160677154	160677154	FOXA1	A-549,MCF-7-TAMR-1,T-47D,MCF-7,PDAC
rs116525449	chr3	160677154	160677154	CUX1	MCF-7
rs116525449	chr3	160677154	160677154	MYC	MCF-10A,HeLa-S3
rs116525449	chr3	160677154	160677154	SP1	HCT-116,A-549
rs116525449	chr3	160677154	160677154	JUN	MCF-7,HeLa-S3,786-O,MDA-MB-231,MCF10A-Er-Src,Calu-3,endothelial,HAEC
rs116525449	chr3	160677154	160677154	ATF3	HCT-116
rs116525449	chr3	160677154	160677154	HIF1A	T-47D
rs116525449	chr3	160677154	160677154	RFX1	MCF-7
rs116525449	chr3	160677154	160677154	TCF7L2	PANC-1,LNCaP
rs116525449	chr3	160677154	160677154	NR1H2	HT29
rs116525449	chr3	160677154	160677154	JUNB	MCF10A-Er-Src,HAEC,GM12878
rs116525449	chr3	160677154	160677154	JUND	HCT-116,HT29,SK-N-SH,liver,HeLa-S3,PC-3,Calu-3,Hep-G2,MCF-7
rs116525449	chr3	160677154	160677154	CREBBP	MCF-7,LS180
rs116525449	chr3	160677154	160677154	ERG	LNCaP,VCaP,RWPE-1
rs116525449	chr3	160677154	160677154	NKX2-2	islet
rs116525449	chr3	160677154	160677154	GATA3	MCF-7,breast,SK-N-SH,T-47D
rs116525449	chr3	160677154	160677154	STAT1	HeLa-S3
rs116525449	chr3	160677154	160677154	RUNX3	GM12878
rs116525449	chr3	160677154	160677154	BAF155	LNCaP,VCaP
rs116525449	chr3	160677154	160677154	EP300	A-549,Ishikawa,SK-N-SH,HeLa-S3
rs116525449	chr3	160677154	160677154	RXRA	JMSU-1
rs116525449	chr3	160677154	160677154	TCF12	SK-N-SH
rs116525449	chr3	160677154	160677154	STAT3	NCI-H358,MCF-10A,MCF10A-Er-Src,HCC70,HCC1143
rs116525449	chr3	160677154	160677154	RFX5	HeLa-S3
rs116525449	chr3	160677154	160677154	PAF1	HCT-116
rs116525449	chr3	160677154	160677154	ESR1	T-47D,MCF-7
rs116525449	chr3	160677154	160677154	GATA6	HUG1N,YCC-3,AGS
rs116525449	chr3	160677154	160677154	DAXX	PC-3
rs116525449	chr3	160677154	160677154	TAL1	ECFC
rs116525449	chr3	160677154	160677154	SMC3	HeLa-Kyoto
rs116525449	chr3	160677154	160677154	NR2F2	MCF-7
rs116525449	chr3	160677154	160677154	NR3C1	HASM2
rs116525449	chr3	160677154	160677154	CEBPB	MCF-7,LS180,SUM159PT,HeLa-S3
rs116525449	chr3	160677154	160677154	PRDM10	HEK293
rs116525449	chr3	160677154	160677154	AFF4	HeLa
rs116525449	chr3	160677154	160677154	MED1	SUM159PT
rs116525449	chr3	160677154	160677154	FOXA2	H9,A-549
rs116525449	chr3	160677154	160677154	BRD2	SK-MEL-147
rs116525449	chr3	160677154	160677154	ZNF362	HEK293
rs116525449	chr3	160677154	160677154	ZNF692	HEK293
rs116525449	chr3	160677154	160677154	CTCF	islet
rs116525449	chr3	160677154	160677154	PGR	MCF-7
rs116525449	chr3	160677154	160677154	LHX2	retina
rs116525449	chr3	160677154	160677154	ZNF660	HEK293
rs116525449	chr3	160677154	160677154	ZFP37	HEK293
rs116525449	chr3	160677154	160677154	FLI1	A-673-clone-Asp114
rs116525449	chr3	160677154	160677154	PHIP	HCT-116,HEK293
rs116525449	chr3	160677154	160677154	ZNF366	HEK293
rs116525449	chr3	160677154	160677154	AR	LHSAR,PLHSAR,PC-3
rs11240734	chr1	203682696	203682696	ATF1	K-562
rs11240734	chr1	203682696	203682696	PKNOX1	K-562
rs11240734	chr1	203682696	203682696	NR2F1	K-562
rs11240734	chr1	203682696	203682696	SMARCA4	K-562
rs11240734	chr1	203682696	203682696	ID3	K-562
rs11240734	chr1	203682696	203682696	IRF1	K-562
rs11240734	chr1	203682696	203682696	PLAG1	K-562
rs11240734	chr1	203682696	203682696	DPF2	K-562
rs11240734	chr1	203682696	203682696	ILF3	K-562
rs11240734	chr1	203682696	203682696	HDGF	K-562,MCF-7
rs11240734	chr1	203682696	203682696	ARID1B	K-562
rs11240734	chr1	203682696	203682696	E4F1	K-562
rs11240734	chr1	203682696	203682696	CBFA2T3	K-562
rs11240734	chr1	203682696	203682696	TCF12	K-562
rs11240734	chr1	203682696	203682696	LEF1	K-562
rs11240734	chr1	203682696	203682696	STAT1	SET-2
rs11240734	chr1	203682696	203682696	EP300	K-562
rs11240734	chr1	203682696	203682696	FOSL1	K-562
rs11240734	chr1	203682696	203682696	ZNF592	MCF-7,K-562
rs11240734	chr1	203682696	203682696	MYB	Jurkat,Loucy,DU528,CD4
rs11240734	chr1	203682696	203682696	JUND	K-562
rs11240734	chr1	203682696	203682696	JMJD1C	Kasumi-1
rs11240734	chr1	203682696	203682696	HDAC2	K-562,Hep-G2
rs11240734	chr1	203682696	203682696	LDB1	HEP
rs11240734	chr1	203682696	203682696	TAL1	HSPC-CD34pos,CD34,CHRF28811,K-562,ProEs
rs11240734	chr1	203682696	203682696	YY1	K-562
rs11240734	chr1	203682696	203682696	ZNF639	K-562
rs11240734	chr1	203682696	203682696	PBX2	K-562
rs11240734	chr1	203682696	203682696	NR2F2	K-562,Hep-G2
rs11240734	chr1	203682696	203682696	GABPB1	Hep-G2,K-562
rs11240734	chr1	203682696	203682696	RFX1	MCF-7,Hep-G2,K-562
rs11240734	chr1	203682696	203682696	GRHL3	NHEKSV3
rs11240734	chr1	203682696	203682696	MAX	K-562
rs11240734	chr1	203682696	203682696	TCF3	Kasumi-1
rs11240734	chr1	203682696	203682696	NKX2-2	islet
rs11240734	chr1	203682696	203682696	MAFK	OCI-Ly7
rs11240734	chr1	203682696	203682696	CREB3L1	K-562
rs11240734	chr1	203682696	203682696	RFX5	IMR-90,K-562,Hep-G2,MCF-7
rs11240734	chr1	203682696	203682696	NCOR1	K-562
rs11240734	chr1	203682696	203682696	MTA3	K-562
rs11240734	chr1	203682696	203682696	CIITA	Raji
rs11240734	chr1	203682696	203682696	MNT	Hep-G2,K-562
rs11240734	chr1	203682696	203682696	ZBTB11	MCF-7,HEK293,K-562
rs11240734	chr1	203682696	203682696	JUNB	K-562
rs11240734	chr1	203682696	203682696	MEIS2	K-562
rs11240734	chr1	203682696	203682696	NCOA1	K-562
rs11240734	chr1	203682696	203682696	SAP130	Hep-G2
rs11240734	chr1	203682696	203682696	ZNF513	HEK293
rs11240734	chr1	203682696	203682696	ASH2L	Hep-G2
rs11240734	chr1	203682696	203682696	EHMT2	K-562
rs11240734	chr1	203682696	203682696	MYNN	K-562
rs11240734	chr1	203682696	203682696	MAF	CD4
rs11240734	chr1	203682696	203682696	ZBTB40	K-562,GM12878,Hep-G2,MCF-7
rs11240734	chr1	203682696	203682696	ZNF335	HEK293
rs11240734	chr1	203682696	203682696	BRD3	HEK293T
rs11240734	chr1	203682696	203682696	ZEB2	K-562
rs11240734	chr1	203682696	203682696	IKZF5	Hep-G2
rs11240734	chr1	203682696	203682696	CTBP1	HEK293T,K-562
rs11240734	chr1	203682696	203682696	NFRKB	K-562
rs11240734	chr1	203682696	203682696	ELF4	K-562
rs11240734	chr1	203682696	203682696	DIDO1	K-562
rs11240734	chr1	203682696	203682696	TFAP2C	UCLA1-hESCs
rs11240734	chr1	203682696	203682696	JUN	HAEC
rs11240734	chr1	203682696	203682696	BMI1	K-562,MCF-7
rs11240734	chr1	203682696	203682696	RFX3	Hep-G2
rs11240734	chr1	203682696	203682696	ARID4B	Hep-G2
rs11240734	chr1	203682696	203682696	RCOR1	Hep-G2,K-562
rs11240734	chr1	203682696	203682696	ZNF518A	HEK293
rs11240734	chr1	203682696	203682696	CREM	Hep-G2,K-562
rs11240734	chr1	203682696	203682696	PRDM10	HEK293
rs11240734	chr1	203682696	203682696	MIER1	K-562
rs11240734	chr1	203682696	203682696	CBX3	HCT-116,K-562
rs11240734	chr1	203682696	203682696	FOXK2	GM12878,Hep-G2,K-562
rs11240734	chr1	203682696	203682696	ELF3	Hep-G2
rs11240734	chr1	203682696	203682696	ZNF444	MCF-7
rs11240734	chr1	203682696	203682696	THAP11	Hep-G2
rs1541252	chr1	203682799	203682799	ATF1	K-562
rs1541252	chr1	203682799	203682799	PKNOX1	K-562
rs1541252	chr1	203682799	203682799	NR2F1	K-562
rs1541252	chr1	203682799	203682799	SMARCA4	K-562
rs1541252	chr1	203682799	203682799	ID3	K-562
rs1541252	chr1	203682799	203682799	IRF1	K-562
rs1541252	chr1	203682799	203682799	DPF2	K-562
rs1541252	chr1	203682799	203682799	ILF3	K-562
rs1541252	chr1	203682799	203682799	HDGF	K-562,MCF-7
rs1541252	chr1	203682799	203682799	ARID1B	K-562
rs1541252	chr1	203682799	203682799	E4F1	K-562
rs1541252	chr1	203682799	203682799	CBFA2T3	K-562
rs1541252	chr1	203682799	203682799	TCF12	K-562
rs1541252	chr1	203682799	203682799	LEF1	K-562
rs1541252	chr1	203682799	203682799	EP300	K-562
rs1541252	chr1	203682799	203682799	FOSL1	K-562
rs1541252	chr1	203682799	203682799	ZNF592	MCF-7,K-562
rs1541252	chr1	203682799	203682799	MYB	Jurkat,Loucy,DU528,CD4
rs1541252	chr1	203682799	203682799	HDAC2	K-562,Hep-G2
rs1541252	chr1	203682799	203682799	PBX2	K-562
rs1541252	chr1	203682799	203682799	NR2F2	K-562,Hep-G2
rs1541252	chr1	203682799	203682799	GABPB1	Hep-G2,K-562
rs1541252	chr1	203682799	203682799	RFX1	MCF-7,Hep-G2,K-562
rs1541252	chr1	203682799	203682799	TCF3	Kasumi-1
rs1541252	chr1	203682799	203682799	NKX2-2	islet
rs1541252	chr1	203682799	203682799	CREB3L1	K-562
rs1541252	chr1	203682799	203682799	RFX5	IMR-90,K-562,Hep-G2,MCF-7
rs1541252	chr1	203682799	203682799	NCOR1	K-562
rs1541252	chr1	203682799	203682799	MTA3	K-562
rs1541252	chr1	203682799	203682799	CIITA	Raji
rs1541252	chr1	203682799	203682799	MNT	Hep-G2,K-562
rs1541252	chr1	203682799	203682799	ZBTB11	MCF-7,HEK293,K-562
rs1541252	chr1	203682799	203682799	MEIS2	K-562
rs1541252	chr1	203682799	203682799	NCOA1	K-562
rs1541252	chr1	203682799	203682799	SAP130	Hep-G2
rs1541252	chr1	203682799	203682799	ZNF513	HEK293
rs1541252	chr1	203682799	203682799	ASH2L	Hep-G2
rs1541252	chr1	203682799	203682799	EHMT2	K-562
rs1541252	chr1	203682799	203682799	MYNN	K-562
rs1541252	chr1	203682799	203682799	MAF	CD4
rs1541252	chr1	203682799	203682799	ZBTB40	K-562,GM12878,Hep-G2,MCF-7
rs1541252	chr1	203682799	203682799	ZNF335	HEK293
rs1541252	chr1	203682799	203682799	ZEB2	K-562
rs1541252	chr1	203682799	203682799	IKZF5	Hep-G2
rs1541252	chr1	203682799	203682799	CTBP1	HEK293T,K-562
rs1541252	chr1	203682799	203682799	NFRKB	K-562
rs1541252	chr1	203682799	203682799	ELF4	K-562
rs1541252	chr1	203682799	203682799	DIDO1	K-562
rs1541252	chr1	203682799	203682799	TFAP2C	UCLA1-hESCs
rs1541252	chr1	203682799	203682799	JUN	HAEC
rs1541252	chr1	203682799	203682799	BMI1	K-562,MCF-7
rs1541252	chr1	203682799	203682799	RFX3	Hep-G2
rs1541252	chr1	203682799	203682799	ARID4B	Hep-G2
rs1541252	chr1	203682799	203682799	RCOR1	Hep-G2,K-562
rs1541252	chr1	203682799	203682799	ZNF518A	HEK293
rs1541252	chr1	203682799	203682799	CREM	Hep-G2,K-562
rs1541252	chr1	203682799	203682799	PRDM10	HEK293
rs1541252	chr1	203682799	203682799	MIER1	K-562
rs1541252	chr1	203682799	203682799	CBX3	HCT-116,K-562
rs1541252	chr1	203682799	203682799	FOXK2	GM12878,Hep-G2,K-562
rs1541252	chr1	203682799	203682799	ELF3	Hep-G2
rs1541252	chr1	203682799	203682799	ZNF444	MCF-7
rs1541252	chr1	203682799	203682799	THAP11	Hep-G2
rs1541252	chr1	203682799	203682799	E2F7	IMR-90
rs1541252	chr1	203682799	203682799	NFYC	Hep-G2
rs1541252	chr1	203682799	203682799	C11orf30	K-562
rs1541252	chr1	203682799	203682799	FOXO1	B-cell,CD34
rs1541252	chr1	203682799	203682799	HDAC1	K-562
rs1541252	chr1	203682799	203682799	FOXP1	SU-DHL-6,Hep-G2
rs1541252	chr1	203682799	203682799	ARNT	K-562
rs1541252	chr1	203682799	203682799	KDM1A	K-562,Hep-G2
rs1541252	chr1	203682799	203682799	ARID2	Hep-G2
rs1541252	chr1	203682799	203682799	ETV5	Hep-G2
rs1541252	chr1	203682799	203682799	RBM22	Hep-G2
rs1541252	chr1	203682799	203682799	FOXA3	Hep-G2
rs1541252	chr1	203682799	203682799	ZSCAN21	HEK293
rs1541252	chr1	203682799	203682799	KAT8	Hep-G2
rs1541252	chr1	203682799	203682799	GATAD1	Hep-G2
rs1541252	chr1	203682799	203682799	KMT2A	blood
rs1541252	chr1	203682799	203682799	ELF1	Hep-G2,K-562,HCT-116,MCF-7
rs1541252	chr1	203682799	203682799	ZXDB	HEK293
rs1541252	chr1	203682799	203682799	APC	HCT-116
rs1541252	chr1	203682799	203682799	SOX5	Hep-G2
rs1541252	chr1	203682799	203682799	NIPBL	HCT-116
rs1541252	chr1	203682799	203682799	RUNX1	SKH1,BONE,AMLBLAST,CD34,TSU-1621MT
rs1541252	chr1	203682799	203682799	TRIM24	LNCaP-abl,K-562
rs1541252	chr1	203682799	203682799	SKI	Hep-G2
rs1541252	chr1	203682799	203682799	ZFX	HEK293T
rs1541252	chr1	203682799	203682799	ZNF77	HEK293T
rs1541252	chr1	203682799	203682799	GMEB1	K-562
rs1541252	chr1	203682799	203682799	RNF2	Hep-G2
rs1541252	chr1	203682799	203682799	ZGPAT	Hep-G2
rs1541252	chr1	203682799	203682799	ERG	TSU-1621MT,LNCaP
rs1541252	chr1	203682799	203682799	ATF4	K-562
rs1541252	chr1	203682799	203682799	NOTCH1	CUTLL1,HPBALL
rs1541252	chr1	203682799	203682799	CREB1	Hep-G2,K-562,LNCaP,LNCaP-abl,WA01,MCF-7
rs1541252	chr1	203682799	203682799	ZBTB17	HEK293
rs1541252	chr1	203682799	203682799	FOXA2	islet,A-549,Hep-G2
rs1541252	chr1	203682799	203682799	ZNF692	HEK293
rs1541252	chr1	203682799	203682799	MXD4	Hep-G2
rs1541252	chr1	203682799	203682799	PHF20	K-562
rs1541252	chr1	203682799	203682799	MXI1	Hep-G2,K-562
rs1541252	chr1	203682799	203682799	TBX3	Hep-G2
rs1541252	chr1	203682799	203682799	ZNF512B	MCF-7
rs1541252	chr1	203682799	203682799	ZNF614	Hep-G2
rs1541252	chr1	203682799	203682799	FOXA1	Hep-G2,LNCaP-abl,LNCaP
rs1541252	chr1	203682799	203682799	KLF10	Hep-G2
rs1541252	chr1	203682799	203682799	ZSCAN4	HEK293
rs1541252	chr1	203682799	203682799	MIER2	Hep-G2
rs1541252	chr1	203682799	203682799	GABPA	HeLa-S3,liver,Jurkat,VCaP,SK-N-SH,HL-60,WA01,MCF-7,GM12878,K-562,Hep-G2,A-549
rs1541252	chr1	203682799	203682799	NFATC3	K-562
rs1541252	chr1	203682799	203682799	MAX	WA01,Hep-G2,P493-6,K-562,HCT-116
rs1541252	chr1	203682799	203682799	ESR1	Ishikawa,MCF-7
rs1541252	chr1	203682799	203682799	NEUROD1	K-562
rs1541252	chr1	203682799	203682799	RELA	BJAB,K-562,LNCaP,monocyte
rs1541252	chr1	203682799	203682799	GATA2	LNCaP,SKH1
rs1541252	chr1	203682799	203682799	ZNF24	K-562,HEK293,Hep-G2
rs1541252	chr1	203682799	203682799	JUND	K-562
rs1541252	chr1	203682799	203682799	OCA2	HBL1
rs1541252	chr1	203682799	203682799	ATF7	K-562,Hep-G2
rs1541252	chr1	203682799	203682799	TEAD3	Hep-G2
rs1541252	chr1	203682799	203682799	ZNF263	HEK293
rs1541252	chr1	203682799	203682799	EZH2	farage,SU-DHL-5
rs1541252	chr1	203682799	203682799	TP53	SW480
rs1541252	chr1	203682799	203682799	PHIP	HCT-116,HEK293
rs1541252	chr1	203682799	203682799	ZNF574	HEK293
rs1541252	chr1	203682799	203682799	CUX1	Hep-G2
rs1541252	chr1	203682799	203682799	BRD2	SK-MEL-147
rs1541252	chr1	203682799	203682799	TEAD1	Hep-G2
rs1541252	chr1	203682799	203682799	ZNF324	HEK293
rs1541252	chr1	203682799	203682799	ZNF580	HEK293,Hep-G2
rs1541252	chr1	203682799	203682799	KDM4B	K-562
rs1541252	chr1	203682799	203682799	KLF8	HEK293
rs1541252	chr1	203682799	203682799	BAF155	LNCaP
rs1541252	chr1	203682799	203682799	FEZF1	HEK293
rs1541252	chr1	203682799	203682799	NR2C1	K-562
rs1541252	chr1	203682799	203682799	LCORL	Hep-G2
rs1541252	chr1	203682799	203682799	ETV1	MDA-Pca-2b,K-562
rs1541252	chr1	203682799	203682799	ZNF680	HEK293
rs1541252	chr1	203682799	203682799	KLF16	HEK293
rs1541252	chr1	203682799	203682799	EVI1	SKH1
rs1541252	chr1	203682799	203682799	HCFC1	GM12878,MCF-7,Hep-G2,K-562
rs1541252	chr1	203682799	203682799	XRCC5	K-562,Hep-G2
rs1541252	chr1	203682799	203682799	TBL1XR1	Hep-G2
rs1541252	chr1	203682799	203682799	CTCF	artery,HEK293,GM19239,GM12892
rs1541252	chr1	203682799	203682799	STAT1	AGS,SET-2
rs1541252	chr1	203682799	203682799	TBP	Hep-G2,WA01,K-562
rs1541252	chr1	203682799	203682799	PATZ1	HEK293
rs1541252	chr1	203682799	203682799	PAF1	HCT-116
rs1541252	chr1	203682799	203682799	ZNF785	HEK293
rs1541252	chr1	203682799	203682799	NFIL3	Hep-G2
rs1541252	chr1	203682799	203682799	CDK8	SET-2,HCT-116
rs1541252	chr1	203682799	203682799	RUNX2	IMSC3
rs1541252	chr1	203682799	203682799	PDX1	islet
rs1541252	chr1	203682799	203682799	RXRB	Hep-G2
rs1541252	chr1	203682799	203682799	NBN	K-562
rs1541252	chr1	203682799	203682799	ETV4	Hep-G2
rs1541252	chr1	203682799	203682799	GATAD2A	Hep-G2
rs1541252	chr1	203682799	203682799	BRCA1	MCF-10A
rs1541252	chr1	203682799	203682799	E2F1	LNCaP,K-562
rs1541252	chr1	203682799	203682799	ZNF260	HEK293
rs1541252	chr1	203682799	203682799	POU5F1	hESC
rs1541252	chr1	203682799	203682799	BCL11A	CD34,HUDEP-2
rs1541252	chr1	203682799	203682799	TBX21	TH1,CD4
rs1541252	chr1	203682799	203682799	MED26	U2OS
rs1541252	chr1	203682799	203682799	XBP1	MDA-MB-231
rs1541252	chr1	203682799	203682799	KLF13	HEK293
rs1541252	chr1	203682799	203682799	ZNF652	Hep-G2
rs10751450	chr1	203681817	203681817	MIER1	K-562
rs10751450	chr1	203681817	203681817	HDGF	K-562
rs10751450	chr1	203681817	203681817	ATF1	K-562
rs10751450	chr1	203681817	203681817	ZFX	HEK293T
rs10751450	chr1	203681817	203681817	PKNOX1	K-562
rs10751450	chr1	203681817	203681817	DPF2	K-562
rs10751450	chr1	203681817	203681817	E4F1	K-562
rs10751450	chr1	203681817	203681817	STAT1	SET-2
rs10751450	chr1	203681817	203681817	MTA3	K-562
rs10751450	chr1	203681817	203681817	TEAD4	K-562
rs10751450	chr1	203681817	203681817	MTA2	K-562
rs10751450	chr1	203681817	203681817	MLLT1	K-562
rs10751450	chr1	203681817	203681817	ZBTB7A	HUDEP-2,K-562
rs10751450	chr1	203681817	203681817	CTBP1	K-562
rs10751450	chr1	203681817	203681817	NR2F2	K-562
rs10751450	chr1	203681817	203681817	ZBTB40	K-562
rs10751450	chr1	203681817	203681817	SMARCA4	K-562
rs10751450	chr1	203681817	203681817	SMARCE1	K-562
rs10751450	chr1	203681817	203681817	CBFA2T3	K-562
rs10751450	chr1	203681817	203681817	EGR1	K-562
rs10751450	chr1	203681817	203681817	ATF7	K-562
rs10751450	chr1	203681817	203681817	ZNF24	K-562
rs10751450	chr1	203681817	203681817	RCOR1	K-562
rs10751450	chr1	203681817	203681817	GATA1	CD34,HSPC-CD34pos,erythroblast,HUDEP-2,K-562
rs10751450	chr1	203681817	203681817	L3MBTL2	K-562
rs10751450	chr1	203681817	203681817	KMT2A	bone-marrow
rs10751450	chr1	203681817	203681817	ARID1B	K-562
rs10751450	chr1	203681817	203681817	TCF12	K-562
rs10751450	chr1	203681817	203681817	CBFA2T2	K-562
rs10751450	chr1	203681817	203681817	PRDM10	K-562
rs10751450	chr1	203681817	203681817	NCOA1	K-562
rs10751450	chr1	203681817	203681817	CBX3	K-562
rs10751450	chr1	203681817	203681817	GABPB1	K-562
rs10751450	chr1	203681817	203681817	CC2D1A	K-562
rs10751450	chr1	203681817	203681817	HDAC2	K-562
rs10751450	chr1	203681817	203681817	GATA2	K-562,TF1
rs10751450	chr1	203681817	203681817	MAX	K-562
rs10751450	chr1	203681817	203681817	ZNF282	K-562
rs10751450	chr1	203681817	203681817	IKZF1	K-562
rs10751450	chr1	203681817	203681817	ZNF90	HEK293T
rs10751450	chr1	203681817	203681817	TRIM28	TB40E,K-562
rs10751450	chr1	203681817	203681817	TAL1	HSPC-CD34pos,erythroid,CD34,K-562,ProEs
rs10751450	chr1	203681817	203681817	HDAC2	K-562
rs10751450	chr1	203681817	203681817	NCOR1	K-562
rs10751450	chr1	203681817	203681817	LEF1	K-562
rs10751450	chr1	203681817	203681817	RNF2	K-562
rs10751450	chr1	203681817	203681817	SOX6	K-562
rs10751450	chr1	203681817	203681817	TRIM24	K-562
rs10751450	chr1	203681817	203681817	BRD9	K-562
rs10751450	chr1	203681817	203681817	NR2F1	K-562
rs10751450	chr1	203681817	203681817	EP300	K-562
rs10751450	chr1	203681817	203681817	ZNF384	K-562
rs10751450	chr1	203681817	203681817	ARID3A	K-562
rs10751450	chr1	203681817	203681817	LDB1	HEP
rs10751450	chr1	203681817	203681817	ARNT	K-562
rs10751450	chr1	203681817	203681817	NEUROD1	K-562
rs10751450	chr1	203681817	203681817	BCL11A	CD34,HUDEP-2
rs10751450	chr1	203681817	203681817	E2F1	K-562
rs10751450	chr1	203681817	203681817	FOXA1	LNCaP
rs10751450	chr1	203681817	203681817	NFIC	K-562
rs10751450	chr1	203681817	203681817	JUNB	K-562
rs10751450	chr1	203681817	203681817	CREM	K-562
rs10751450	chr1	203681817	203681817	FOSL1	K-562
rs10751450	chr1	203681817	203681817	CEBPD	K-562
rs10751450	chr1	203681817	203681817	REST	K-562
rs10751450	chr1	203681817	203681817	PML	K-562
rs10751450	chr1	203681817	203681817	CREB1	K-562
rs10751450	chr1	203681817	203681817	STAT5A	K-562
rs10751450	chr1	203681817	203681817	HDAC1	K-562
rs10751450	chr1	203681817	203681817	PHB2	K-562
rs10751450	chr1	203681817	203681817	NBN	K-562
rs10751450	chr1	203681817	203681817	FOXM1	K-562
rs10751450	chr1	203681817	203681817	SMARCC2	K-562
rs10751450	chr1	203681817	203681817	KLF16	K-562
rs10751450	chr1	203681817	203681817	JUND	K-562
rs10751450	chr1	203681817	203681817	GABPA	K-562
rs10751450	chr1	203681817	203681817	MYC	K-562
rs10751450	chr1	203681817	203681817	ZMIZ1	K-562
rs10751450	chr1	203681817	203681817	NFE2	ProEs
rs2228445	chr1	203698281	203698281	HDGF	K-562
rs2228445	chr1	203698281	203698281	DPF2	K-562
rs2228445	chr1	203698281	203698281	TBX5	G296S
rs2228445	chr1	203698281	203698281	BRD4	MPNST
rs2228445	chr1	203698281	203698281	PKNOX1	K-562
rs2228445	chr1	203698281	203698281	MEIS2	K-562
rs2228445	chr1	203698281	203698281	CBFA2T3	K-562
rs2228445	chr1	203698281	203698281	PBX2	K-562
rs2228445	chr1	203698281	203698281	TAL1	K-562
rs2228445	chr1	203698281	203698281	HDAC2	K-562
rs2228445	chr1	203698281	203698281	TEAD3	Hep-G2
rs2228445	chr1	203698281	203698281	MYC	K-562
rs2228445	chr1	203698281	203698281	EHMT2	K-562
rs2228445	chr1	203698281	203698281	IKZF1	K-562
rs2228445	chr1	203698281	203698281	RCOR1	K-562
rs2228445	chr1	203698281	203698281	SMARCA4	K-562
rs2228445	chr1	203698281	203698281	GATA1	CD34,K-562
rs2228445	chr1	203698281	203698281	REST	K-562
rs2228445	chr1	203698281	203698281	MAX	K-562
rs2228445	chr1	203698281	203698281	BHLHE40	K-562
rs2228445	chr1	203698281	203698281	GFI1B	K-562
rs2228445	chr1	203698281	203698281	CTCF	K-562,heart,gastroesophageal-sphincter
rs2228445	chr1	203698281	203698281	JUND	K-562
rs79644959	chr3	160677123	160677123	GATA6	WA01
rs79644959	chr3	160677123	160677123	PRDM1	HEK293
rs79644959	chr3	160677123	160677123	HNF1B	PDAC
rs79644959	chr3	160677123	160677123	PBX4	PC-3
rs79644959	chr3	160677123	160677123	ELF3	PDAC
rs79644959	chr3	160677123	160677123	KLF4	PDAC
rs79644959	chr3	160677123	160677123	IRF1	PDAC
rs79644959	chr3	160677123	160677123	KLF6	PDAC
rs79644959	chr3	160677123	160677123	SMAD3	HCC1954,NCI-H441,HMLE,MDA-MB-231
rs79644959	chr3	160677123	160677123	GRHL2	MCF-7,MCF-7-TAMR-1,HBE,PEO1,MCF-7-WS8,OVCA429
rs79644959	chr3	160677123	160677123	ZEB1	NCI-H1975
rs79644959	chr3	160677123	160677123	BRD4	SUM159PT,HCC1395,U-87MG,SUM229PE,COLO-205,HCC1806
rs79644959	chr3	160677123	160677123	TEAD1	MSTO,HUCCT1,MCF-7
rs79644959	chr3	160677123	160677123	PPARG	HT29
rs79644959	chr3	160677123	160677123	RELA	HAEC,HUVEC-C,LNCaP,SW480,HeLa-B2,Detroit-562,786-O
rs79644959	chr3	160677123	160677123	SMARCC1	HeLa-S3,Aska-SS,HCT-116
rs79644959	chr3	160677123	160677123	ZEB2	HEK293
rs79644959	chr3	160677123	160677123	FOSL2	A-549,SK-N-SH,MCF-7,SK-MEL-147
rs79644959	chr3	160677123	160677123	TP63	keratinocyte,JHU-029
rs79644959	chr3	160677123	160677123	EHF	RWPE-1
rs79644959	chr3	160677123	160677123	MAFK	HeLa-S3,A-549
rs79644959	chr3	160677123	160677123	ESRRA	BT-474
rs79644959	chr3	160677123	160677123	FOS	endothelial,HeLa-S3,MCF10A-Er-Src,MCF-10A,IMR-90,MCF-7
rs79644959	chr3	160677123	160677123	SOX2	TT
rs79644959	chr3	160677123	160677123	ZNF143	MCF-7
rs79644959	chr3	160677123	160677123	ARNT	T-47D,MCF-7
rs79644959	chr3	160677123	160677123	MAFB	islet
rs79644959	chr3	160677123	160677123	KDM1A	keratinocyte
rs79644959	chr3	160677123	160677123	CDK8	HCT-116
rs79644959	chr3	160677123	160677123	NIPBL	HCT-116
rs79644959	chr3	160677123	160677123	DPF2	MCF-7
rs79644959	chr3	160677123	160677123	TEAD4	MDA-MB-231,MKN28,A-549,Ishikawa,SK-MEL-147,SNU-216,HCT-116,MCF-7
rs79644959	chr3	160677123	160677123	TP53	MDA-MB-231,SW480
rs79644959	chr3	160677123	160677123	AHR	MCF-7
rs79644959	chr3	160677123	160677123	MAFF	HeLa-S3
rs79644959	chr3	160677123	160677123	GATA2	endothelial
rs79644959	chr3	160677123	160677123	FOSL1	143B,MDA-MB-231,HCT-116
rs79644959	chr3	160677123	160677123	GATA4	AGS
rs79644959	chr3	160677123	160677123	CDX2	LS180
rs79644959	chr3	160677123	160677123	HOXC5	PC-3
rs79644959	chr3	160677123	160677123	FOXA1	A-549,MCF-7-TAMR-1,T-47D,MCF-7,PDAC
rs79644959	chr3	160677123	160677123	YAP1	MDA-MB-231
rs79644959	chr3	160677123	160677123	CUX1	MCF-7
rs79644959	chr3	160677123	160677123	HNF1A	NY8,NY15
rs79644959	chr3	160677123	160677123	MYC	MCF-10A,HeLa-S3
rs79644959	chr3	160677123	160677123	SP1	HCT-116,A-549
rs79644959	chr3	160677123	160677123	JUN	MCF-7,HeLa-S3,786-O,MDA-MB-231,MCF10A-Er-Src,Calu-3,endothelial,HAEC
rs79644959	chr3	160677123	160677123	ATF3	HCT-116
rs79644959	chr3	160677123	160677123	HIF1A	T-47D
rs79644959	chr3	160677123	160677123	RFX1	MCF-7
rs79644959	chr3	160677123	160677123	TCF7L2	PANC-1,LNCaP
rs79644959	chr3	160677123	160677123	NR1H2	HT29
rs79644959	chr3	160677123	160677123	JUNB	MCF10A-Er-Src,HAEC,GM12878
rs79644959	chr3	160677123	160677123	MAX	HeLa-S3,MCF-7
rs79644959	chr3	160677123	160677123	JUND	HCT-116,HT29,SK-N-SH,liver,HeLa-S3,PC-3,Calu-3,Hep-G2,MCF-7
rs79644959	chr3	160677123	160677123	SMARCE1	MCF-7
rs79644959	chr3	160677123	160677123	CREBBP	MCF-7,LS180
rs79644959	chr3	160677123	160677123	ERG	LNCaP,VCaP,RWPE-1
rs79644959	chr3	160677123	160677123	NKX2-2	islet
rs79644959	chr3	160677123	160677123	GATA3	MCF-7,breast,SK-N-SH,T-47D
rs79644959	chr3	160677123	160677123	BATF	GM12878
rs79644959	chr3	160677123	160677123	DEK	HeLa-S3
rs79644959	chr3	160677123	160677123	STAT1	HeLa-S3
rs79644959	chr3	160677123	160677123	RUNX3	GM12878
rs79644959	chr3	160677123	160677123	BAF155	LNCaP,VCaP
rs79644959	chr3	160677123	160677123	NKX2-1	NCI-H3122,A-549
rs79644959	chr3	160677123	160677123	EP300	A-549,Ishikawa,SK-N-SH,HeLa-S3
rs79644959	chr3	160677123	160677123	PROX1	SW480
rs79644959	chr3	160677123	160677123	NFKB1	MCF10A-Er-Src
rs79644959	chr3	160677123	160677123	GABPA	MCF-7
rs79644959	chr3	160677123	160677123	RXRA	JMSU-1
rs79644959	chr3	160677123	160677123	TCF12	SK-N-SH
rs79644959	chr3	160677123	160677123	HDAC2	MCF-7
rs79644959	chr3	160677123	160677123	STAT3	NCI-H358,MCF-10A,MCF10A-Er-Src,HCC70,HCC1143
rs79644959	chr3	160677123	160677123	E2F1	MDA-MB-231
rs79644959	chr3	160677123	160677123	RFX5	HeLa-S3
rs79644959	chr3	160677123	160677123	YY1	HCT-116
rs79644959	chr3	160677123	160677123	PAF1	HCT-116
rs79644959	chr3	160677123	160677123	ESR1	T-47D,MCF-7
rs79644959	chr3	160677123	160677123	GATA6	HUG1N,YCC-3,AGS
rs79644959	chr3	160677123	160677123	DAXX	PC-3
rs79644959	chr3	160677123	160677123	TAL1	ECFC
rs79644959	chr3	160677123	160677123	SMC3	HeLa-Kyoto
rs79644959	chr3	160677123	160677123	NR2F2	MCF-7
rs79644959	chr3	160677123	160677123	SIN3A	PANC-1
rs79644959	chr3	160677123	160677123	NR3C1	HASM2
rs79644959	chr3	160677123	160677123	CEBPB	MCF-7,LS180,SUM159PT,HeLa-S3
rs79644959	chr3	160677123	160677123	PRDM10	HEK293
rs79644959	chr3	160677123	160677123	AFF4	HeLa
rs79644959	chr3	160677123	160677123	MED1	SUM159PT
rs79644959	chr3	160677123	160677123	FOXA2	H9,A-549
rs79644959	chr3	160677123	160677123	BRD2	SK-MEL-147
rs79644959	chr3	160677123	160677123	ZNF362	HEK293
rs79644959	chr3	160677123	160677123	ZNF692	HEK293
rs79644959	chr3	160677123	160677123	CTCF	islet
rs79644959	chr3	160677123	160677123	PGR	MCF-7
rs79644959	chr3	160677123	160677123	LHX2	retina
rs79644959	chr3	160677123	160677123	ZNF660	HEK293
rs79644959	chr3	160677123	160677123	ZFP37	HEK293
rs79644959	chr3	160677123	160677123	FLI1	A-673-clone-Asp114
rs79644959	chr3	160677123	160677123	PHIP	HCT-116,HEK293
rs79644959	chr3	160677123	160677123	ZNF366	HEK293
rs79644959	chr3	160677123	160677123	AR	LHSAR,PLHSAR,PC-3
rs1541254	chr1	203683012	203683012	ATF1	K-562
rs1541254	chr1	203683012	203683012	PKNOX1	K-562
rs1541254	chr1	203683012	203683012	ID3	K-562
rs1541254	chr1	203683012	203683012	HDGF	K-562,MCF-7
rs1541254	chr1	203683012	203683012	ARID1B	K-562
rs1541254	chr1	203683012	203683012	E4F1	K-562
rs1541254	chr1	203683012	203683012	HDAC2	K-562,Hep-G2
rs1541254	chr1	203683012	203683012	PBX2	K-562
rs1541254	chr1	203683012	203683012	GABPB1	Hep-G2,K-562
rs1541254	chr1	203683012	203683012	RFX1	MCF-7,Hep-G2,K-562
rs1541254	chr1	203683012	203683012	TCF3	Kasumi-1
rs1541254	chr1	203683012	203683012	NKX2-2	islet
rs1541254	chr1	203683012	203683012	CREB3L1	K-562
rs1541254	chr1	203683012	203683012	NCOR1	K-562
rs1541254	chr1	203683012	203683012	MNT	Hep-G2,K-562
rs1541254	chr1	203683012	203683012	ZBTB11	MCF-7,HEK293,K-562
rs1541254	chr1	203683012	203683012	MEIS2	K-562
rs1541254	chr1	203683012	203683012	NCOA1	K-562
rs1541254	chr1	203683012	203683012	SAP130	Hep-G2
rs1541254	chr1	203683012	203683012	ZNF513	HEK293
rs1541254	chr1	203683012	203683012	ASH2L	Hep-G2
rs1541254	chr1	203683012	203683012	EHMT2	K-562
rs1541254	chr1	203683012	203683012	ZBTB40	K-562,GM12878,Hep-G2,MCF-7
rs1541254	chr1	203683012	203683012	ZEB2	K-562
rs1541254	chr1	203683012	203683012	IKZF5	Hep-G2
rs1541254	chr1	203683012	203683012	CTBP1	HEK293T,K-562
rs1541254	chr1	203683012	203683012	NFRKB	K-562
rs1541254	chr1	203683012	203683012	DIDO1	K-562
rs1541254	chr1	203683012	203683012	RFX3	Hep-G2
rs1541254	chr1	203683012	203683012	ARID4B	Hep-G2
rs1541254	chr1	203683012	203683012	ZNF518A	HEK293
rs1541254	chr1	203683012	203683012	CREM	Hep-G2,K-562
rs1541254	chr1	203683012	203683012	PRDM10	HEK293
rs1541254	chr1	203683012	203683012	MIER1	K-562
rs1541254	chr1	203683012	203683012	CBX3	HCT-116,K-562
rs1541254	chr1	203683012	203683012	FOXK2	GM12878,Hep-G2,K-562
rs1541254	chr1	203683012	203683012	ELF3	Hep-G2
rs1541254	chr1	203683012	203683012	ZNF444	MCF-7
rs1541254	chr1	203683012	203683012	THAP11	Hep-G2
rs1541254	chr1	203683012	203683012	NFYC	Hep-G2
rs1541254	chr1	203683012	203683012	C11orf30	K-562
rs1541254	chr1	203683012	203683012	HDAC1	K-562
rs1541254	chr1	203683012	203683012	FOXP1	SU-DHL-6,Hep-G2
rs1541254	chr1	203683012	203683012	ARNT	K-562
rs1541254	chr1	203683012	203683012	KDM1A	K-562,Hep-G2
rs1541254	chr1	203683012	203683012	ARID2	Hep-G2
rs1541254	chr1	203683012	203683012	ETV5	Hep-G2
rs1541254	chr1	203683012	203683012	RBM22	Hep-G2
rs1541254	chr1	203683012	203683012	FOXA3	Hep-G2
rs1541254	chr1	203683012	203683012	ZSCAN21	HEK293
rs1541254	chr1	203683012	203683012	KAT8	Hep-G2
rs1541254	chr1	203683012	203683012	GATAD1	Hep-G2
rs1541254	chr1	203683012	203683012	ELF1	Hep-G2,K-562,HCT-116,MCF-7
rs1541254	chr1	203683012	203683012	ZXDB	HEK293
rs1541254	chr1	203683012	203683012	APC	HCT-116
rs1541254	chr1	203683012	203683012	SOX5	Hep-G2
rs1541254	chr1	203683012	203683012	NIPBL	HCT-116
rs1541254	chr1	203683012	203683012	TRIM24	LNCaP-abl,K-562
rs1541254	chr1	203683012	203683012	SKI	Hep-G2
rs1541254	chr1	203683012	203683012	ZFX	HEK293T
rs1541254	chr1	203683012	203683012	ZNF77	HEK293T
rs1541254	chr1	203683012	203683012	GMEB1	K-562
rs1541254	chr1	203683012	203683012	RNF2	Hep-G2
rs1541254	chr1	203683012	203683012	ZGPAT	Hep-G2
rs1541254	chr1	203683012	203683012	ERG	TSU-1621MT,LNCaP
rs1541254	chr1	203683012	203683012	CREB1	Hep-G2,K-562,LNCaP,LNCaP-abl,WA01,MCF-7
rs1541254	chr1	203683012	203683012	ZBTB17	HEK293
rs1541254	chr1	203683012	203683012	ZNF692	HEK293
rs1541254	chr1	203683012	203683012	MXD4	Hep-G2
rs1541254	chr1	203683012	203683012	PHF20	K-562
rs1541254	chr1	203683012	203683012	TBX3	Hep-G2
rs1541254	chr1	203683012	203683012	ZNF512B	MCF-7
rs1541254	chr1	203683012	203683012	ZNF614	Hep-G2
rs1541254	chr1	203683012	203683012	KLF10	Hep-G2
rs1541254	chr1	203683012	203683012	MIER2	Hep-G2
rs1541254	chr1	203683012	203683012	GABPA	HeLa-S3,liver,Jurkat,VCaP,SK-N-SH,HL-60,WA01,MCF-7,GM12878,K-562,Hep-G2,A-549
rs1541254	chr1	203683012	203683012	RELA	BJAB,K-562,LNCaP,monocyte
rs1541254	chr1	203683012	203683012	ZNF24	K-562,HEK293,Hep-G2
rs1541254	chr1	203683012	203683012	ATF7	K-562,Hep-G2
rs1541254	chr1	203683012	203683012	TEAD3	Hep-G2
rs1541254	chr1	203683012	203683012	ZNF263	HEK293
rs1541254	chr1	203683012	203683012	TP53	SW480
rs1541254	chr1	203683012	203683012	PHIP	HCT-116,HEK293
rs1541254	chr1	203683012	203683012	ZNF574	HEK293
rs1541254	chr1	203683012	203683012	CUX1	Hep-G2
rs1541254	chr1	203683012	203683012	BRD2	SK-MEL-147
rs1541254	chr1	203683012	203683012	TEAD1	Hep-G2
rs1541254	chr1	203683012	203683012	ZNF324	HEK293
rs1541254	chr1	203683012	203683012	ZNF580	HEK293,Hep-G2
rs1541254	chr1	203683012	203683012	KLF8	HEK293
rs1541254	chr1	203683012	203683012	BAF155	LNCaP
rs1541254	chr1	203683012	203683012	LCORL	Hep-G2
rs1541254	chr1	203683012	203683012	ZNF680	HEK293
rs1541254	chr1	203683012	203683012	KLF16	HEK293
rs1541254	chr1	203683012	203683012	HCFC1	GM12878,MCF-7,Hep-G2,K-562
rs1541254	chr1	203683012	203683012	XRCC5	K-562,Hep-G2
rs1541254	chr1	203683012	203683012	TBL1XR1	Hep-G2
rs1541254	chr1	203683012	203683012	STAT1	AGS,SET-2
rs1541254	chr1	203683012	203683012	TBP	Hep-G2,WA01,K-562
rs1541254	chr1	203683012	203683012	PATZ1	HEK293
rs1541254	chr1	203683012	203683012	PAF1	HCT-116
rs1541254	chr1	203683012	203683012	ZNF785	HEK293
rs1541254	chr1	203683012	203683012	NFIL3	Hep-G2
rs1541254	chr1	203683012	203683012	CDK8	SET-2,HCT-116
rs1541254	chr1	203683012	203683012	RXRB	Hep-G2
rs1541254	chr1	203683012	203683012	ETV4	Hep-G2
rs1541254	chr1	203683012	203683012	GATAD2A	Hep-G2
rs1541254	chr1	203683012	203683012	BRCA1	MCF-10A
rs1541254	chr1	203683012	203683012	ZNF260	HEK293
rs1541254	chr1	203683012	203683012	POU5F1	hESC
rs1541254	chr1	203683012	203683012	MED26	U2OS
rs1541254	chr1	203683012	203683012	KLF13	HEK293
rs1541254	chr1	203683012	203683012	ZNF652	Hep-G2
rs1541254	chr1	203683012	203683012	ZNF143	FLP143HA,HeLa,Hep-G2,K-562,FLP76,MCF-7
rs1541254	chr1	203683012	203683012	KLF17	HEK293
rs1541254	chr1	203683012	203683012	ATF3	K-562,HCT-116
rs1541254	chr1	203683012	203683012	CCAR2	K-562,Hep-G2
rs1541254	chr1	203683012	203683012	BRD4	HEK293T,Jurkat,CD4,IMR-90,CLL,LNCaP-C4-2,Mutu-1,KOPTK1,MPNST,MCF-10A
rs1541254	chr1	203683012	203683012	ZBTB26	Hep-G2
rs1541254	chr1	203683012	203683012	ZNF10	HEK293
rs1541254	chr1	203683012	203683012	MIXL1	Hep-G2
rs1541254	chr1	203683012	203683012	TAL1	ECFC
rs1541254	chr1	203683012	203683012	HMGXB4	Hep-G2
rs1541254	chr1	203683012	203683012	ZKSCAN1	Hep-G2
rs1541254	chr1	203683012	203683012	YY2	HEK293
rs1541254	chr1	203683012	203683012	ZBTB20	HEK293
rs1541254	chr1	203683012	203683012	HOMEZ	Hep-G2
rs1541254	chr1	203683012	203683012	ZNF48	Hep-G2
rs1541254	chr1	203683012	203683012	SOX13	Hep-G2
rs1541254	chr1	203683012	203683012	SIN3B	K-562,Hep-G2
rs1541254	chr1	203683012	203683012	SMAD4	Hep-G2
rs1541254	chr1	203683012	203683012	MIER3	Hep-G2
rs1541254	chr1	203683012	203683012	RARA	Hep-G2
rs1541254	chr1	203683012	203683012	RBPJ	Hep-G2,MUTUL
rs1541254	chr1	203683012	203683012	JMJD1C	Kasumi-1
rs1541254	chr1	203683012	203683012	KLF1	HUDEP-2,erythroid
rs1541254	chr1	203683012	203683012	KLF14	HEK293
rs1541254	chr1	203683012	203683012	ZNF75A	K-562
rs1541254	chr1	203683012	203683012	SRF	Hep-G2,HCT-116,A-673-clone-Asp114,K-562
rs1541254	chr1	203683012	203683012	ZNF175	Hep-G2
rs1541254	chr1	203683012	203683012	PHF5A	Hep-G2
rs1541254	chr1	203683012	203683012	HHEX	Hep-G2
rs1541254	chr1	203683012	203683012	TCF7L2	HCT-116,LNCaP
rs1541254	chr1	203683012	203683012	UBTF	K-562
rs1541254	chr1	203683012	203683012	OSR2	HEK293
rs1541254	chr1	203683012	203683012	NKX3-1	islet,LNCaP
rs1541254	chr1	203683012	203683012	TGIF2	Hep-G2
rs1541254	chr1	203683012	203683012	ZSCAN22	HEK293
rs1541254	chr1	203683012	203683012	HBP1	Hep-G2
rs1541254	chr1	203683012	203683012	ARID3A	Hep-G2
rs1541254	chr1	203683012	203683012	RAD21	Hep-G2
rs1541254	chr1	203683012	203683012	U2AF1	Hep-G2
rs1541254	chr1	203683012	203683012	CBX1	Hep-G2
rs1541254	chr1	203683012	203683012	ZNF644	Hep-G2
rs1541254	chr1	203683012	203683012	JUNB	K-562
rs1541254	chr1	203683012	203683012	REPIN1	HEK293
rs1541254	chr1	203683012	203683012	ZNF366	HEK293
rs1541254	chr1	203683012	203683012	AR	MDA-MB-453,LNCaP-abl,LNCaP
rs1541254	chr1	203683012	203683012	NFIA	Hep-G2
rs1541254	chr1	203683012	203683012	ARRB1	LNCaP-C4-2
rs1541254	chr1	203683012	203683012	BCL6	Hep-G2
rs1541254	chr1	203683012	203683012	MTA2	K-562
rs1541254	chr1	203683012	203683012	GATA1	CD34,HSPC-CD34pos,K-562
rs1541254	chr1	203683012	203683012	TFE3	Hep-G2
rs1541254	chr1	203683012	203683012	ZNF600	HEK293
rs1541254	chr1	203683012	203683012	ZNF35	HEK293
rs1541254	chr1	203683012	203683012	KDM3A	Hep-G2
rs1541254	chr1	203683012	203683012	DRAP1	Hep-G2
rs1541254	chr1	203683012	203683012	STAG1	HSPC
rs1541254	chr1	203683012	203683012	RBM39	K-562
rs1541254	chr1	203683012	203683012	NFKBIZ	Hep-G2
rs1541254	chr1	203683012	203683012	SUPT5H	K-562
rs1541254	chr1	203683012	203683012	KDM5A	WA01
rs1541254	chr1	203683012	203683012	ZC3H8	HCT-116
rs1541254	chr1	203683012	203683012	YY1	HCT-116,Hep-G2,GM12878,K-562,HEK293
rs1541254	chr1	203683012	203683012	NFIC	Hep-G2,K-562
rs1541254	chr1	203683012	203683012	PIAS1	LNCaP
rs1541254	chr1	203683012	203683012	FOS	Hep-G2
rs1541254	chr1	203683012	203683012	PPARG	Hep-G2
rs1541254	chr1	203683012	203683012	HMG20A	Hep-G2
rs1541254	chr1	203683012	203683012	ZFP64	Hep-G2,HEK293
rs1541254	chr1	203683012	203683012	EBF1	MUTUL
rs1541254	chr1	203683012	203683012	TAF3	HCT-116
rs1541254	chr1	203683012	203683012	STAT5A	K-562
rs1541254	chr1	203683012	203683012	MED1	Hep-G2
rs1541254	chr1	203683012	203683012	REST	Hep-G2,A-549,SK-N-SH,HEK293
rs1541254	chr1	203683012	203683012	KLF6	Hep-G2
rs1541254	chr1	203683012	203683012	CEBPG	Hep-G2
rs1541254	chr1	203683012	203683012	SMC1	HCT-116
rs1541254	chr1	203683012	203683012	GTF2F1	Hep-G2
rs1541254	chr1	203683012	203683012	RCOR2	Hep-G2
rs1541254	chr1	203683012	203683012	TAF1	Hep-G2,K-562,HeLa-S3,WA01
rs1541254	chr1	203683012	203683012	SP4	HEK293
rs1541254	chr1	203683012	203683012	NR2F6	Hep-G2
rs1541254	chr1	203683012	203683012	HOXB13	LNCaP
rs1541254	chr1	203683012	203683012	MLLT1	K-562
rs1541254	chr1	203683012	203683012	ERG3	HEK293
rs1541254	chr1	203683012	203683012	ZBTB24	HCT-116
rs1541254	chr1	203683012	203683012	IKZF1	K-562
rs1541254	chr1	203683012	203683012	MBD1	Hep-G2
rs1541254	chr1	203683012	203683012	ZHX2	Hep-G2
rs1541254	chr1	203683012	203683012	CEBPD	Hep-G2,K-562
rs1541254	chr1	203683012	203683012	ZNF3	Hep-G2
rs1541254	chr1	203683012	203683012	HNF4A	Hep-G2
rs1541254	chr1	203683012	203683012	DMAP1	Hep-G2
rs1541254	chr1	203683012	203683012	CEBPB	K-562,IMR-90,Hep-G2
rs1541254	chr1	203683012	203683012	CEBPA	Hep-G2,Kasumi-1
rs1541254	chr1	203683012	203683012	PML	K-562
rs1541254	chr1	203683012	203683012	HNF4G	Hep-G2
rs1541254	chr1	203683012	203683012	ZNF8	HEK293
rs1541254	chr1	203683012	203683012	HLF	Hep-G2
rs1541254	chr1	203683012	203683012	RBFOX2	Hep-G2
rs1541254	chr1	203683012	203683012	SPI1	monocyte
rs1541254	chr1	203683012	203683012	ZNF335	HEK293
rs73298155	chr5	137755134	137755134	PAF1	HCT-116
rs73298155	chr5	137755134	137755134	RBFOX2	Hep-G2,K-562
rs73298155	chr5	137755134	137755134	ZNF335	HEK293
rs73298155	chr5	137755134	137755134	INO80	Hep-G2
rs73298155	chr5	137755134	137755134	KLF6	PDAC
rs73298155	chr5	137755134	137755134	HDGF	GM12878
rs73298155	chr5	137755134	137755134	HMGXB4	Hep-G2
rs73298155	chr5	137755134	137755134	ZNF48	Hep-G2
rs73298155	chr5	137755134	137755134	SAP130	Hep-G2
rs73298155	chr5	137755134	137755134	ZFHX2	HEK293
rs73298155	chr5	137755134	137755134	HNRNPLL	Hep-G2,K-562
rs73298155	chr5	137755134	137755134	AGO2	Hep-G2
rs73298155	chr5	137755134	137755134	MXD3	Hep-G2
rs73298155	chr5	137755134	137755134	EGR2	HEK293
rs73298155	chr5	137755134	137755134	TAF3	HCT-116
rs73298155	chr5	137755134	137755134	RBBP5	K-562
rs73298155	chr5	137755134	137755134	MCRS1	Hep-G2
rs73298155	chr5	137755134	137755134	SP140	macrophage
rs73298155	chr5	137755134	137755134	ZNF600	HEK293
rs73298155	chr5	137755134	137755134	AATF	LAL-B
rs73298155	chr5	137755134	137755134	PCGF1	WA01
rs73298155	chr5	137755134	137755134	ATF3	GM00739
rs73298155	chr5	137755134	137755134	RBM39	Hep-G2
rs73298155	chr5	137755134	137755134	ZNF2	HEK293
rs73298155	chr5	137755134	137755134	CHD8	HNSC
rs73298155	chr5	137755134	137755134	ZNF501	HEK293
rs73298155	chr5	137755134	137755134	ZBTB26	Hep-G2
rs73298155	chr5	137755134	137755134	RBBP5	WA01
rs73298155	chr5	137755134	137755134	TCF12	A-549
rs73298155	chr5	137755134	137755134	ARID1A	Hep-G2,RMG-I
rs73298155	chr5	137755134	137755134	PLAG1	K-562
rs73298155	chr5	137755134	137755134	ZBTB48	HeLa,U2OS
rs73298155	chr5	137755134	137755134	ZFX	DAOY,LNCaP-C4-2B,HEK293T,RPMI8402,MCF-7,NOMO1,K-562,PrEC,HCT-116
rs73298155	chr5	137755134	137755134	ZGPAT	Hep-G2
rs73298155	chr5	137755134	137755134	SMARCA4	Aska-SS
rs73298155	chr5	137755134	137755134	DMAP1	Hep-G2
rs73298155	chr5	137755134	137755134	AHR	Hep-G2
rs73298155	chr5	137755134	137755134	ARID4B	Hep-G2
rs73298155	chr5	137755134	137755134	GABPB1	Hep-G2,K-562
rs73298155	chr5	137755134	137755134	ZNF614	Hep-G2
rs73298155	chr5	137755134	137755134	TEAD3	Hep-G2
rs73298155	chr5	137755134	137755134	IKZF5	Hep-G2
rs73298155	chr5	137755134	137755134	NBN	GM12878,K-562
rs73298155	chr5	137755134	137755134	KLF17	HEK293
rs73298155	chr5	137755134	137755134	AGO1	Hep-G2
rs73298155	chr5	137755134	137755134	ZNF580	Hep-G2
rs73298155	chr5	137755134	137755134	RB1	GM12878,K-562
rs73298155	chr5	137755134	137755134	YY2	HEK293
rs73298155	chr5	137755134	137755134	ZBTB8A	HEK293
rs73298155	chr5	137755134	137755134	SUPT5H	K-562,HeLa,MOLT-4
rs73298155	chr5	137755134	137755134	THAP11	Hep-G2
rs73298155	chr5	137755134	137755134	KLF4	PDAC
rs73298155	chr5	137755134	137755134	MIER2	Hep-G2
rs73298155	chr5	137755134	137755134	ZBTB26	HEK293
rs73298155	chr5	137755134	137755134	RELB	GM12878
rs73298155	chr5	137755134	137755134	RXRB	Hep-G2
rs73298155	chr5	137755134	137755134	ZEB1	PDAC,HEK293
rs73298155	chr5	137755134	137755134	KDM6B	CUTLL1
rs73298155	chr5	137755134	137755134	BCOR	WA01
rs73298155	chr5	137755134	137755134	FOXA3	Hep-G2
rs73298155	chr5	137755134	137755134	MXD4	Hep-G2
rs73298155	chr5	137755134	137755134	NFRKB	K-562
rs73298155	chr5	137755134	137755134	KAT8	Hep-G2
rs73298155	chr5	137755134	137755134	MAF	CD4
rs73298155	chr5	137755134	137755134	MIER3	Hep-G2
rs73298155	chr5	137755134	137755134	ZBTB48	HeLa,HEK293
rs73298155	chr5	137755134	137755134	KLF6	Hep-G2
rs73298155	chr5	137755134	137755134	RARA	Hep-G2,TSU-1621MT
rs73298155	chr5	137755134	137755134	KLF16	HEK293
rs73298155	chr5	137755134	137755134	RBM22	Hep-G2,K-562
rs73298155	chr5	137755134	137755134	WT1	HEK293
rs73298155	chr5	137755134	137755134	ZNF341	HEK293,LBCL,HIES
rs73298155	chr5	137755134	137755134	MED26	U2OS
rs73298155	chr5	137755134	137755134	NFYC	Hep-G2
rs73298155	chr5	137755134	137755134	MED	SEM
rs73298155	chr5	137755134	137755134	ZNF692	HEK293
rs73298155	chr5	137755134	137755134	ZXDB	HEK293
rs73298155	chr5	137755134	137755134	SP7	HEK293
rs73298155	chr5	137755134	137755134	TAF15	Hep-G2
rs73298155	chr5	137755134	137755134	ZNF629	HEK293
rs73298155	chr5	137755134	137755134	GLIS2	HEK293
rs73298155	chr5	137755134	137755134	ZNF76	HEK293
rs73298155	chr5	137755134	137755134	ZNF24	HEK293
rs73298155	chr5	137755134	137755134	L3MBTL2	HEK293T,K-562
rs73298155	chr5	137755134	137755134	ZFP69B	HEK293
rs73298155	chr5	137755134	137755134	SOX13	Hep-G2
rs73298155	chr5	137755134	137755134	ZNF366	HEK293
rs73298155	chr5	137755134	137755134	KLF8	HEK293
rs73298155	chr5	137755134	137755134	GMEB1	K-562
rs73298155	chr5	137755134	137755134	GATAD2A	Hep-G2
rs73298155	chr5	137755134	137755134	FIP1L1	Hep-G2,K-562
rs73298155	chr5	137755134	137755134	HCFC1	MCF-7,GM12878,K-562,HeLa-S3
rs73298155	chr5	137755134	137755134	FOXO1	CD34
rs73298155	chr5	137755134	137755134	ZNF660	HEK293
rs73298155	chr5	137755134	137755134	ZNF580	HEK293
rs73298155	chr5	137755134	137755134	ETV5	Hep-G2
rs73298155	chr5	137755134	137755134	EP400	K-562
rs73298155	chr5	137755134	137755134	ZNF843	HEK293
rs73298155	chr5	137755134	137755134	ZBTB20	HEK293
rs73298155	chr5	137755134	137755134	ZBTB21	HEK293
rs73298155	chr5	137755134	137755134	ZBTB17	HEK293
rs73298155	chr5	137755134	137755134	SP3	HEK293
rs73298155	chr5	137755134	137755134	ZBTB7A	HEK293
rs73298155	chr5	137755134	137755134	ZNF394	HEK293
rs73298155	chr5	137755134	137755134	ZSCAN22	HEK293
rs73298155	chr5	137755134	137755134	KLF7	HEK293
rs73298155	chr5	137755134	137755134	PBX1	RCH-ACV
rs73298155	chr5	137755134	137755134	ZNF324	HEK293
rs73298155	chr5	137755134	137755134	HIC1	HEK293
rs73298155	chr5	137755134	137755134	ZIC2	HEK293
rs73298155	chr5	137755134	137755134	PRDM10	HEK293,K-562
rs73298155	chr5	137755134	137755134	ZNF518A	HEK293
rs73298155	chr5	137755134	137755134	PHF5A	Hep-G2
rs73298155	chr5	137755134	137755134	ZNF213	HEK293
rs73298155	chr5	137755134	137755134	CREB3L1	K-562
rs73298155	chr5	137755134	137755134	HIF1A	T-47D
rs73298155	chr5	137755134	137755134	AHR	GM01310
rs73298155	chr5	137755134	137755134	RUNX3	GM12878
rs73298155	chr5	137755134	137755134	INTS13	HL-60
rs73298155	chr5	137755134	137755134	CXXC4	HEK293T
rs73298155	chr5	137755134	137755134	BCLAF1	GM12878
rs73298155	chr5	137755134	137755134	MYCN	BE2C,Kelly,SHEP-21N,NGP,SK-N-BE2-C
rs73298155	chr5	137755134	137755134	NOTCH1	CUTLL1,HPBALL
rs73298155	chr5	137755134	137755134	ZEB2	K-562,HEK293
rs73298155	chr5	137755134	137755134	RUNX1T1	Kasumi-1,CD34
rs73298155	chr5	137755134	137755134	NCAPH2	HEK293
rs73298155	chr5	137755134	137755134	NR2F1	GM12878,MCF-7,K-562
rs73298155	chr5	137755134	137755134	MORC2	H9
rs73298155	chr5	137755134	137755134	FOXA2	A-549
rs73298155	chr5	137755134	137755134	E2F6	K-562,A-549
rs73298155	chr5	137755134	137755134	MAX	MKL-1,U-87MG,Ishikawa,SK-N-SH,NCI-H2171,A-549,Hep-G2,MDA-MB-468,liver,P493-6,NB4,WA01,K-562,MCF-7,HCT-116,H128,endothelial,HeLa-S3
rs73298155	chr5	137755134	137755134	PATZ1	HEK293
rs73298155	chr5	137755134	137755134	E2F6	WA01
rs73298155	chr5	137755134	137755134	ZHX2	Hep-G2,786-O,MCF-7
rs73298155	chr5	137755134	137755134	TCF3	RCH-ACV,Kasumi-1,SEM,GM12878
rs73298155	chr5	137755134	137755134	TCF4	GEN2-2,CAL-1
rs73298155	chr5	137755134	137755134	SIX5	A-549
rs73298155	chr5	137755134	137755134	HOXB13	VCaP
rs73298155	chr5	137755134	137755134	GLIS1	HEK293
rs73298155	chr5	137755134	137755134	BRD2	HEK293T,NCI-H23,MM1-S
rs73298155	chr5	137755134	137755134	ZNF449	HEK293
rs73298155	chr5	137755134	137755134	ZBTB10	HEK293
rs73298155	chr5	137755134	137755134	SCRT2	HEK293
rs73298155	chr5	137755134	137755134	ERF	VCaP
rs73298155	chr5	137755134	137755134	VEZF1	K-562
rs73298155	chr5	137755134	137755134	TRIM28	AF22,TB40E
rs73298155	chr5	137755134	137755134	ZSCAN21	HEK293
rs73298155	chr5	137755134	137755134	KLF13	HEK293
rs73298155	chr5	137755134	137755134	ZNF561	HEK293
rs73298155	chr5	137755134	137755134	RYBP	WA01
rs73298155	chr5	137755134	137755134	MYB	Jurkat,MOLT-3,CD4,THP-1,PF-382,Loucy,GM12878,DU528
rs73298155	chr5	137755134	137755134	PHF20	K-562
rs73298155	chr5	137755134	137755134	YY1	HCT-116,BH-LCLs,Ishikawa,NT2-D1,GM12878,liver,PK-LCLs,Hep-G2,K-562,GM12892,JD-LCLs,AB-LCL,JL-LCLs,SK-N-SH,HEK293,A-549,GM12891,WA01
rs73298155	chr5	137755134	137755134	KLF14	HEK293
rs73298155	chr5	137755134	137755134	ZNF202	HEK293T
rs73298155	chr5	137755134	137755134	ZNF398	HEK293
rs73298155	chr5	137755134	137755134	ZEB2	K-562
rs73298155	chr5	137755134	137755134	EED	GM12878
rs73298155	chr5	137755134	137755134	CTCFL	K-562,OVCAR-8
rs73298155	chr5	137755134	137755134	ZNF534	HEK293T
rs73298155	chr5	137755134	137755134	ZNF777	HEK293
rs73298155	chr5	137755134	137755134	SP4	WA01,HEK293
rs73298155	chr5	137755134	137755134	PTBP1	Hep-G2
rs73298155	chr5	137755134	137755134	MGA	K-562
rs73298155	chr5	137755134	137755134	MTA1	MCF-7
rs73298155	chr5	137755134	137755134	MYCN	Kelly
rs73298155	chr5	137755134	137755134	KDM4B	K-562
rs73298155	chr5	137755134	137755134	FOXA2	A-549
rs73298155	chr5	137755134	137755134	BCL11B	thymus,HEK293
rs73298155	chr5	137755134	137755134	NFE2	ProEs
rs73298155	chr5	137755134	137755134	ZEB1	GM12878
rs73298155	chr5	137755134	137755134	MITF	melanocyte
rs73298155	chr5	137755134	137755134	ZFX	NOMO1,DAOY
rs73298155	chr5	137755134	137755134	CDK9	MM1-S,HEK293T
rs73298155	chr5	137755134	137755134	JMJD1C	NB4,HL-60
rs73298155	chr5	137755134	137755134	HNRNPK	K-562
rs73298155	chr5	137755134	137755134	HNRNPL	K-562
rs73298155	chr5	137755134	137755134	KLF12	HEK293
rs73298155	chr5	137755134	137755134	RNF2	GM12878,Hep-G2,A-549,K-562
rs73298155	chr5	137755134	137755134	HDAC2	VCaP,K-562,WA01,Hep-G2
rs73298155	chr5	137755134	137755134	TAF7	WA01
rs73298155	chr5	137755134	137755134	ERG2	HEK293
rs73298155	chr5	137755134	137755134	ERG3	HEK293
rs73298155	chr5	137755134	137755134	WT1	K-562
rs73298155	chr5	137755134	137755134	U2AF1	Hep-G2
rs73298155	chr5	137755134	137755134	ZFP64	HEK293
rs73298155	chr5	137755134	137755134	ZNF257	HEK293T
rs73298155	chr5	137755134	137755134	TEAD4	K-562
rs73298155	chr5	137755134	137755134	SMARCB1	HeLa-S3
rs73298155	chr5	137755134	137755134	KDM4C	KYSE150
rs73298155	chr5	137755134	137755134	IRF1	K-562
rs73298155	chr5	137755134	137755134	ZSCAN30	HEK293
rs73298155	chr5	137755134	137755134	KMT2A	MV4-11,L826,CCRF-CEM,SEM,RCH-ACV
rs73298155	chr5	137755134	137755134	MYBL2	K-562
rs73298155	chr5	137755134	137755134	SMAD5	GM12878
rs73298155	chr5	137755134	137755134	ZNF750	keratinocyte
rs73298155	chr5	137755134	137755134	KDM1A	SKNO1,WA01
rs73298155	chr5	137755134	137755134	PHIP	HEK293
rs73298155	chr5	137755134	137755134	ARID5B	Jurkat
rs73298155	chr5	137755134	137755134	CHD1	HeLa-S3,hMSC-TERT
rs73298155	chr5	137755134	137755134	SNAI2	keratinocyte
rs73298155	chr5	137755134	137755134	ZNF148	K-562
rs73298155	chr5	137755134	137755134	ZNF207	WA09
rs73298155	chr5	137755134	137755134	HNF1B	PDAC
rs73298155	chr5	137755134	137755134	CSNK2A1	LNCaP
rs73298155	chr5	137755134	137755134	PAF1	HCT-116
rs73298155	chr5	137755134	137755134	RUNX2	IMSC3
rs73298155	chr5	137755134	137755134	OVOL3	HEK293
rs73298155	chr5	137755134	137755134	LEO1	SEM
rs73298155	chr5	137755134	137755134	ZNF687	GM12878,MCF-7
rs73298155	chr5	137755134	137755134	MNT	K-562
rs73298155	chr5	137755134	137755134	ZNF592	MCF-7,K-562
rs73298155	chr5	137755134	137755134	HDAC8	K-562
rs73298155	chr5	137755134	137755134	ZMYND8	HEK293
rs73298155	chr5	137755134	137755134	ZSCAN5A	BeWo
rs73298155	chr5	137755134	137755134	NR4A1	Kasumi-1,K-562
rs73298155	chr5	137755134	137755134	TCF3	Kasumi-1
rs73298155	chr5	137755134	137755134	ZNF639	HEK293,K-562
rs73298155	chr5	137755134	137755134	ARID2	Aska-SS
rs73298155	chr5	137755134	137755134	RING1B	WA09
rs73298155	chr5	137755134	137755134	SOX11	GRANT-A519
rs73298155	chr5	137755134	137755134	SUPT16H	hiF-T
rs73298155	chr5	137755134	137755134	SOX4	MRC-5
rs73298155	chr5	137755134	137755134	CD74	CLL
rs73298155	chr5	137755134	137755134	NR2C1	K-562
rs73298155	chr5	137755134	137755134	YY2	HeLa
rs73298155	chr5	137755134	137755134	TP53	lymphocyte,SW480
rs73298155	chr5	137755134	137755134	SETDB1	K-562
rs73298155	chr5	137755134	137755134	NKX3-1	islet
rs73298155	chr5	137755134	137755134	MYOD1	myoblast
rs73298155	chr5	137755134	137755134	PCBP1	Hep-G2
rs73298155	chr5	137755134	137755134	NFATC3	Hep-G2
rs73298155	chr5	137755134	137755134	CBX2	HEK293T
rs73298155	chr5	137755134	137755134	ATF3	GM00739
rs73298155	chr5	137755134	137755134	KDM5B	T-47D
rs73298155	chr5	137755134	137755134	CBX3	K-562
rs73298155	chr5	137755134	137755134	SAP30	K-562
rs73298155	chr5	137755134	137755134	BRD1	HUES-64
rs73298155	chr5	137755134	137755134	KLF5	KATOIII
rs73298155	chr5	137755134	137755134	RCOR1	K-562
rs73298155	chr5	137755134	137755134	ZHX1	HeLa-S3
rs73298155	chr5	137755134	137755134	CREB3	K-562
rs73298155	chr5	137755134	137755134	ZFP42	HEK293
rs73298155	chr5	137755134	137755134	CTBP2	MCF-7
rs73298155	chr5	137755134	137755134	RUVBL1	Hep-G2
rs73298155	chr5	137755134	137755134	ERG	SKNO1
rs73298155	chr5	137755134	137755134	BMI1	MCF-7
rs73298155	chr5	137755134	137755134	EBF1	GM12878
rs73298155	chr5	137755134	137755134	SIN3B	K-562
rs73298155	chr5	137755134	137755134	ZBTB33	GM12878,K-562
rs73298155	chr5	137755134	137755134	ZNF652	Hep-G2
rs73298155	chr5	137755134	137755134	CREB1	A-549
rs73298155	chr5	137755134	137755134	JUND	A-549
rs73298155	chr5	137755134	137755134	WT1	K-562
rs73298155	chr5	137755134	137755134	IRF4	OCI-Ly3
rs73298155	chr5	137755134	137755134	POU2F2	GM12878
rs73298155	chr5	137755134	137755134	USF2	IMR-90,GM12878
rs73298155	chr5	137755134	137755134	NKX2-1	NCI-H3122
rs73298155	chr5	137755134	137755134	GABPA	WA01
rs73298155	chr5	137755134	137755134	FOXA1	VCaP,MCF-7
rs73298155	chr5	137755134	137755134	USF1	WA01,GM12878,SK-N-SH
rs73298155	chr5	137755134	137755134	HNRNPH1	Hep-G2
rs73298155	chr5	137755134	137755134	BCL3	A-549
rs73298155	chr5	137755134	137755134	BCL11A	GM12878
rs73298155	chr5	137755134	137755134	TAF1	SK-N-SH,GM12878
rs73298155	chr5	137755134	137755134	HSF1	P12
rs73298155	chr5	137755134	137755134	XRCC5	K-562
rs73298155	chr5	137755134	137755134	STAT3	MDA-MB-157
rs73298155	chr5	137755134	137755134	TARDBP	GM12878
rs73298155	chr5	137755134	137755134	EP300	WA01
rs73298155	chr5	137755134	137755134	ATF2	WA01
rs73298155	chr5	137755134	137755134	RELA	BJAB,CD4,monocyte
rs73298155	chr5	137755134	137755134	BRD3	HEK293T
rs73298155	chr5	137755134	137755134	MED1	GM12878
rs73298155	chr5	137755134	137755134	GFI1B	K-562
rs73298155	chr5	137755134	137755134	PAX5	GM12878
rs73298155	chr5	137755134	137755134	REST	WA01
rs11386045	chr5	137670330	137670334	GRHL2	MCF-7-TAMR-1
rs11386045	chr5	137670330	137670334	ESR1	MCF-7
rs11386045	chr5	137670330	137670334	RUNX1T1	CD34
rs11386045	chr5	137670330	137670334	FOXA1	MCF-7-TAMR-1
rs2905584	chr5	137668817	137668817	ARID1A	RMG-I
rs2905584	chr5	137668817	137668817	YY1	liver
rs2905584	chr5	137668817	137668817	HNF1B	PDAC
rs2905584	chr5	137668817	137668817	IRF1	PDAC
rs2905584	chr5	137668817	137668817	CEBPB	epididymis
rs2905584	chr5	137668817	137668817	FOXA1	DU145,PDAC
rs2905584	chr5	137668817	137668817	REST	liver
rs2905584	chr5	137668817	137668817	SP1	liver
rs2905584	chr5	137668817	137668817	ELF3	PDAC
rs2905584	chr5	137668817	137668817	NKX2-2	islet
rs2905584	chr5	137668817	137668817	CBX8	K-562
rs2905584	chr5	137668817	137668817	RXRA	liver
rs2905584	chr5	137668817	137668817	FOXA2	islet,liver
rs2905584	chr5	137668817	137668817	FOXP1	Hep-G2
rs2905584	chr5	137668817	137668817	PDX1	islet
rs2905584	chr5	137668817	137668817	MAFB	islet
rs2905584	chr5	137668817	137668817	SCRT1	HEK293
rs2905584	chr5	137668817	137668817	HNF4A	liver
rs2905584	chr5	137668817	137668817	JUND	liver
rs2905584	chr5	137668817	137668817	NKX3-1	islet
rs11953707	chr5	137662338	137662338	FOXA1	LNCaP-abl,ZR751,MCF-7,PDAC,LNCaP,VCaP
rs11953707	chr5	137662338	137662338	FOXA2	islet,KerCT
rs11953707	chr5	137662338	137662338	ZNF362	HEK293
rs11953707	chr5	137662338	137662338	ZSCAN4	HEK293
rs11953707	chr5	137662338	137662338	CREB1	MCF-7
rs1541255	chr1	203683013	203683013	ATF1	K-562
rs1541255	chr1	203683013	203683013	PKNOX1	K-562
rs1541255	chr1	203683013	203683013	ID3	K-562
rs1541255	chr1	203683013	203683013	HDGF	K-562,MCF-7
rs1541255	chr1	203683013	203683013	ARID1B	K-562
rs1541255	chr1	203683013	203683013	E4F1	K-562
rs1541255	chr1	203683013	203683013	HDAC2	K-562,Hep-G2
rs1541255	chr1	203683013	203683013	PBX2	K-562
rs1541255	chr1	203683013	203683013	GABPB1	Hep-G2,K-562
rs1541255	chr1	203683013	203683013	RFX1	MCF-7,Hep-G2,K-562
rs1541255	chr1	203683013	203683013	TCF3	Kasumi-1
rs1541255	chr1	203683013	203683013	NKX2-2	islet
rs1541255	chr1	203683013	203683013	CREB3L1	K-562
rs1541255	chr1	203683013	203683013	NCOR1	K-562
rs1541255	chr1	203683013	203683013	MNT	Hep-G2,K-562
rs1541255	chr1	203683013	203683013	ZBTB11	MCF-7,HEK293,K-562
rs1541255	chr1	203683013	203683013	MEIS2	K-562
rs1541255	chr1	203683013	203683013	NCOA1	K-562
rs1541255	chr1	203683013	203683013	SAP130	Hep-G2
rs1541255	chr1	203683013	203683013	ZNF513	HEK293
rs1541255	chr1	203683013	203683013	ASH2L	Hep-G2
rs1541255	chr1	203683013	203683013	EHMT2	K-562
rs1541255	chr1	203683013	203683013	ZBTB40	K-562,GM12878,Hep-G2,MCF-7
rs1541255	chr1	203683013	203683013	ZEB2	K-562
rs1541255	chr1	203683013	203683013	IKZF5	Hep-G2
rs1541255	chr1	203683013	203683013	CTBP1	HEK293T,K-562
rs1541255	chr1	203683013	203683013	NFRKB	K-562
rs1541255	chr1	203683013	203683013	DIDO1	K-562
rs1541255	chr1	203683013	203683013	RFX3	Hep-G2
rs1541255	chr1	203683013	203683013	ARID4B	Hep-G2
rs1541255	chr1	203683013	203683013	ZNF518A	HEK293
rs1541255	chr1	203683013	203683013	CREM	Hep-G2,K-562
rs1541255	chr1	203683013	203683013	PRDM10	HEK293
rs1541255	chr1	203683013	203683013	MIER1	K-562
rs1541255	chr1	203683013	203683013	CBX3	HCT-116,K-562
rs1541255	chr1	203683013	203683013	FOXK2	GM12878,Hep-G2,K-562
rs1541255	chr1	203683013	203683013	ELF3	Hep-G2
rs1541255	chr1	203683013	203683013	ZNF444	MCF-7
rs1541255	chr1	203683013	203683013	THAP11	Hep-G2
rs1541255	chr1	203683013	203683013	NFYC	Hep-G2
rs1541255	chr1	203683013	203683013	C11orf30	K-562
rs1541255	chr1	203683013	203683013	HDAC1	K-562
rs1541255	chr1	203683013	203683013	FOXP1	SU-DHL-6,Hep-G2
rs1541255	chr1	203683013	203683013	ARNT	K-562
rs1541255	chr1	203683013	203683013	KDM1A	K-562,Hep-G2
rs1541255	chr1	203683013	203683013	ARID2	Hep-G2
rs1541255	chr1	203683013	203683013	ETV5	Hep-G2
rs1541255	chr1	203683013	203683013	RBM22	Hep-G2
rs1541255	chr1	203683013	203683013	FOXA3	Hep-G2
rs1541255	chr1	203683013	203683013	ZSCAN21	HEK293
rs1541255	chr1	203683013	203683013	KAT8	Hep-G2
rs1541255	chr1	203683013	203683013	GATAD1	Hep-G2
rs1541255	chr1	203683013	203683013	ELF1	Hep-G2,K-562,HCT-116,MCF-7
rs1541255	chr1	203683013	203683013	ZXDB	HEK293
rs1541255	chr1	203683013	203683013	APC	HCT-116
rs1541255	chr1	203683013	203683013	SOX5	Hep-G2
rs1541255	chr1	203683013	203683013	NIPBL	HCT-116
rs1541255	chr1	203683013	203683013	TRIM24	LNCaP-abl,K-562
rs1541255	chr1	203683013	203683013	SKI	Hep-G2
rs1541255	chr1	203683013	203683013	ZFX	HEK293T
rs1541255	chr1	203683013	203683013	ZNF77	HEK293T
rs1541255	chr1	203683013	203683013	GMEB1	K-562
rs1541255	chr1	203683013	203683013	RNF2	Hep-G2
rs1541255	chr1	203683013	203683013	ZGPAT	Hep-G2
rs1541255	chr1	203683013	203683013	ERG	TSU-1621MT,LNCaP
rs1541255	chr1	203683013	203683013	CREB1	Hep-G2,K-562,LNCaP,LNCaP-abl,WA01,MCF-7
rs1541255	chr1	203683013	203683013	ZBTB17	HEK293
rs1541255	chr1	203683013	203683013	ZNF692	HEK293
rs1541255	chr1	203683013	203683013	MXD4	Hep-G2
rs1541255	chr1	203683013	203683013	PHF20	K-562
rs1541255	chr1	203683013	203683013	TBX3	Hep-G2
rs1541255	chr1	203683013	203683013	ZNF512B	MCF-7
rs1541255	chr1	203683013	203683013	ZNF614	Hep-G2
rs1541255	chr1	203683013	203683013	KLF10	Hep-G2
rs1541255	chr1	203683013	203683013	MIER2	Hep-G2
rs1541255	chr1	203683013	203683013	GABPA	HeLa-S3,liver,Jurkat,VCaP,SK-N-SH,HL-60,WA01,MCF-7,GM12878,K-562,Hep-G2,A-549
rs1541255	chr1	203683013	203683013	RELA	BJAB,K-562,LNCaP,monocyte
rs1541255	chr1	203683013	203683013	ZNF24	K-562,HEK293,Hep-G2
rs1541255	chr1	203683013	203683013	ATF7	K-562,Hep-G2
rs1541255	chr1	203683013	203683013	TEAD3	Hep-G2
rs1541255	chr1	203683013	203683013	ZNF263	HEK293
rs1541255	chr1	203683013	203683013	TP53	SW480
rs1541255	chr1	203683013	203683013	PHIP	HCT-116,HEK293
rs1541255	chr1	203683013	203683013	ZNF574	HEK293
rs1541255	chr1	203683013	203683013	CUX1	Hep-G2
rs1541255	chr1	203683013	203683013	BRD2	SK-MEL-147
rs1541255	chr1	203683013	203683013	TEAD1	Hep-G2
rs1541255	chr1	203683013	203683013	ZNF324	HEK293
rs1541255	chr1	203683013	203683013	ZNF580	HEK293,Hep-G2
rs1541255	chr1	203683013	203683013	KLF8	HEK293
rs1541255	chr1	203683013	203683013	BAF155	LNCaP
rs1541255	chr1	203683013	203683013	LCORL	Hep-G2
rs1541255	chr1	203683013	203683013	ZNF680	HEK293
rs1541255	chr1	203683013	203683013	KLF16	HEK293
rs1541255	chr1	203683013	203683013	HCFC1	GM12878,MCF-7,Hep-G2,K-562
rs1541255	chr1	203683013	203683013	XRCC5	K-562,Hep-G2
rs1541255	chr1	203683013	203683013	TBL1XR1	Hep-G2
rs1541255	chr1	203683013	203683013	STAT1	AGS,SET-2
rs1541255	chr1	203683013	203683013	TBP	Hep-G2,WA01,K-562
rs1541255	chr1	203683013	203683013	PATZ1	HEK293
rs1541255	chr1	203683013	203683013	PAF1	HCT-116
rs1541255	chr1	203683013	203683013	ZNF785	HEK293
rs1541255	chr1	203683013	203683013	NFIL3	Hep-G2
rs1541255	chr1	203683013	203683013	CDK8	SET-2,HCT-116
rs1541255	chr1	203683013	203683013	RXRB	Hep-G2
rs1541255	chr1	203683013	203683013	ETV4	Hep-G2
rs1541255	chr1	203683013	203683013	GATAD2A	Hep-G2
rs1541255	chr1	203683013	203683013	BRCA1	MCF-10A
rs1541255	chr1	203683013	203683013	ZNF260	HEK293
rs1541255	chr1	203683013	203683013	POU5F1	hESC
rs1541255	chr1	203683013	203683013	MED26	U2OS
rs1541255	chr1	203683013	203683013	KLF13	HEK293
rs1541255	chr1	203683013	203683013	ZNF652	Hep-G2
rs1541255	chr1	203683013	203683013	ZNF143	FLP143HA,HeLa,Hep-G2,K-562,FLP76,MCF-7
rs1541255	chr1	203683013	203683013	KLF17	HEK293
rs1541255	chr1	203683013	203683013	ATF3	K-562,HCT-116
rs1541255	chr1	203683013	203683013	CCAR2	K-562,Hep-G2
rs1541255	chr1	203683013	203683013	BRD4	HEK293T,Jurkat,CD4,IMR-90,CLL,LNCaP-C4-2,Mutu-1,KOPTK1,MPNST,MCF-10A
rs1541255	chr1	203683013	203683013	ZBTB26	Hep-G2
rs1541255	chr1	203683013	203683013	ZNF10	HEK293
rs1541255	chr1	203683013	203683013	MIXL1	Hep-G2
rs1541255	chr1	203683013	203683013	TAL1	ECFC
rs1541255	chr1	203683013	203683013	HMGXB4	Hep-G2
rs1541255	chr1	203683013	203683013	ZKSCAN1	Hep-G2
rs1541255	chr1	203683013	203683013	YY2	HEK293
rs1541255	chr1	203683013	203683013	ZBTB20	HEK293
rs1541255	chr1	203683013	203683013	HOMEZ	Hep-G2
rs1541255	chr1	203683013	203683013	ZNF48	Hep-G2
rs1541255	chr1	203683013	203683013	SOX13	Hep-G2
rs1541255	chr1	203683013	203683013	SIN3B	K-562,Hep-G2
rs1541255	chr1	203683013	203683013	SMAD4	Hep-G2
rs1541255	chr1	203683013	203683013	MIER3	Hep-G2
rs1541255	chr1	203683013	203683013	RARA	Hep-G2
rs1541255	chr1	203683013	203683013	RBPJ	Hep-G2,MUTUL
rs1541255	chr1	203683013	203683013	JMJD1C	Kasumi-1
rs1541255	chr1	203683013	203683013	KLF1	HUDEP-2,erythroid
rs1541255	chr1	203683013	203683013	KLF14	HEK293
rs1541255	chr1	203683013	203683013	ZNF75A	K-562
rs1541255	chr1	203683013	203683013	SRF	Hep-G2,HCT-116,A-673-clone-Asp114,K-562
rs1541255	chr1	203683013	203683013	ZNF175	Hep-G2
rs1541255	chr1	203683013	203683013	PHF5A	Hep-G2
rs1541255	chr1	203683013	203683013	HHEX	Hep-G2
rs1541255	chr1	203683013	203683013	TCF7L2	HCT-116,LNCaP
rs1541255	chr1	203683013	203683013	UBTF	K-562
rs1541255	chr1	203683013	203683013	OSR2	HEK293
rs1541255	chr1	203683013	203683013	NKX3-1	islet,LNCaP
rs1541255	chr1	203683013	203683013	TGIF2	Hep-G2
rs1541255	chr1	203683013	203683013	ZSCAN22	HEK293
rs1541255	chr1	203683013	203683013	HBP1	Hep-G2
rs1541255	chr1	203683013	203683013	ARID3A	Hep-G2
rs1541255	chr1	203683013	203683013	RAD21	Hep-G2
rs1541255	chr1	203683013	203683013	U2AF1	Hep-G2
rs1541255	chr1	203683013	203683013	CBX1	Hep-G2
rs1541255	chr1	203683013	203683013	ZNF644	Hep-G2
rs1541255	chr1	203683013	203683013	JUNB	K-562
rs1541255	chr1	203683013	203683013	REPIN1	HEK293
rs1541255	chr1	203683013	203683013	ZNF366	HEK293
rs1541255	chr1	203683013	203683013	AR	MDA-MB-453,LNCaP-abl,LNCaP
rs1541255	chr1	203683013	203683013	NFIA	Hep-G2
rs1541255	chr1	203683013	203683013	ARRB1	LNCaP-C4-2
rs1541255	chr1	203683013	203683013	BCL6	Hep-G2
rs1541255	chr1	203683013	203683013	MTA2	K-562
rs1541255	chr1	203683013	203683013	GATA1	CD34,HSPC-CD34pos,K-562
rs1541255	chr1	203683013	203683013	TFE3	Hep-G2
rs1541255	chr1	203683013	203683013	ZNF600	HEK293
rs1541255	chr1	203683013	203683013	ZNF35	HEK293
rs1541255	chr1	203683013	203683013	KDM3A	Hep-G2
rs1541255	chr1	203683013	203683013	DRAP1	Hep-G2
rs1541255	chr1	203683013	203683013	STAG1	HSPC
rs1541255	chr1	203683013	203683013	RBM39	K-562
rs1541255	chr1	203683013	203683013	NFKBIZ	Hep-G2
rs1541255	chr1	203683013	203683013	SUPT5H	K-562
rs1541255	chr1	203683013	203683013	KDM5A	WA01
rs1541255	chr1	203683013	203683013	ZC3H8	HCT-116
rs1541255	chr1	203683013	203683013	YY1	HCT-116,Hep-G2,GM12878,K-562,HEK293
rs1541255	chr1	203683013	203683013	NFIC	Hep-G2,K-562
rs1541255	chr1	203683013	203683013	PIAS1	LNCaP
rs1541255	chr1	203683013	203683013	FOS	Hep-G2
rs1541255	chr1	203683013	203683013	PPARG	Hep-G2
rs1541255	chr1	203683013	203683013	HMG20A	Hep-G2
rs1541255	chr1	203683013	203683013	ZFP64	Hep-G2,HEK293
rs1541255	chr1	203683013	203683013	EBF1	MUTUL
rs1541255	chr1	203683013	203683013	TAF3	HCT-116
rs1541255	chr1	203683013	203683013	STAT5A	K-562
rs1541255	chr1	203683013	203683013	MED1	Hep-G2
rs1541255	chr1	203683013	203683013	REST	Hep-G2,A-549,SK-N-SH,HEK293
rs1541255	chr1	203683013	203683013	KLF6	Hep-G2
rs1541255	chr1	203683013	203683013	CEBPG	Hep-G2
rs1541255	chr1	203683013	203683013	SMC1	HCT-116
rs1541255	chr1	203683013	203683013	GTF2F1	Hep-G2
rs1541255	chr1	203683013	203683013	RCOR2	Hep-G2
rs1541255	chr1	203683013	203683013	TAF1	Hep-G2,K-562,HeLa-S3,WA01
rs1541255	chr1	203683013	203683013	SP4	HEK293
rs1541255	chr1	203683013	203683013	NR2F6	Hep-G2
rs1541255	chr1	203683013	203683013	HOXB13	LNCaP
rs1541255	chr1	203683013	203683013	MLLT1	K-562
rs1541255	chr1	203683013	203683013	ERG3	HEK293
rs1541255	chr1	203683013	203683013	ZBTB24	HCT-116
rs1541255	chr1	203683013	203683013	IKZF1	K-562
rs1541255	chr1	203683013	203683013	MBD1	Hep-G2
rs1541255	chr1	203683013	203683013	CEBPD	Hep-G2,K-562
rs1541255	chr1	203683013	203683013	ZNF3	Hep-G2
rs1541255	chr1	203683013	203683013	HNF4A	Hep-G2
rs1541255	chr1	203683013	203683013	DMAP1	Hep-G2
rs1541255	chr1	203683013	203683013	CEBPB	K-562,IMR-90,Hep-G2
rs1541255	chr1	203683013	203683013	CEBPA	Hep-G2,Kasumi-1
rs1541255	chr1	203683013	203683013	PML	K-562
rs1541255	chr1	203683013	203683013	HNF4G	Hep-G2
rs1541255	chr1	203683013	203683013	ZNF8	HEK293
rs1541255	chr1	203683013	203683013	HLF	Hep-G2
rs1541255	chr1	203683013	203683013	RBFOX2	Hep-G2
rs1541255	chr1	203683013	203683013	SPI1	monocyte
rs1541255	chr1	203683013	203683013	ZNF335	HEK293
rs8176719	chr9	133257521	133257522	SUPT5H	K-562
rs8176719	chr9	133257521	133257522	ZFX	HEK293T
rs8176719	chr9	133257521	133257522	ZBTB48	HeLa
rs8176719	chr9	133257521	133257522	FOXO1	CD34
rs8176719	chr9	133257521	133257522	ZSCAN5A	BeWo
rs8176719	chr9	133257521	133257522	ZBTB48	U2OS
rs8176719	chr9	133257521	133257522	ZNF600	HEK293
rs8176719	chr9	133257521	133257522	STAG1	HSPC
rs8176719	chr9	133257521	133257522	PRDM9	HEK293T
rs8176719	chr9	133257521	133257522	BRD1	HUES-64
rs8176719	chr9	133257521	133257522	ZBTB33	K-562
rs8176719	chr9	133257521	133257522	SOX2	hiPSC
rs8176719	chr9	133257521	133257522	ETS1	HUVEC-C
rs8176719	chr9	133257521	133257522	AATF	LAL-B
rs8176719	chr9	133257521	133257522	RXRA	liver
rs8176719	chr9	133257521	133257522	NFIC	K-562
rs8176719	chr9	133257521	133257522	ZSCAN5D	BeWo
rs8176719	chr9	133257521	133257522	MAX	MKL-1,WA01,endothelial,K-562
rs8176719	chr9	133257521	133257522	JARID2	MRC-5
rs8176719	chr9	133257521	133257522	SP1	liver
rs8176719	chr9	133257521	133257522	SMC1	HCAEC
rs8176719	chr9	133257521	133257522	TRP47	THP-1
rs8176719	chr9	133257521	133257522	NR2F2	liver
rs8176719	chr9	133257521	133257522	MYCN	Kelly,BE2C,NGP,SK-N-BE2-C
rs8176719	chr9	133257521	133257522	MYC	MCF-7
rs8176719	chr9	133257521	133257522	NFIA	Hep-G2
rs8176719	chr9	133257521	133257522	MITF	melanocyte
rs8176719	chr9	133257521	133257522	RELA	HEK293,HUVEC-C
rs8176719	chr9	133257521	133257522	E2F6	WA01
rs8176719	chr9	133257521	133257522	KLF5	KATOIII
rs8176719	chr9	133257521	133257522	MXD3	Hep-G2
rs8176719	chr9	133257521	133257522	CDK9	MM1-S
rs8176719	chr9	133257521	133257522	ETV5	Hep-G2
rs8176719	chr9	133257521	133257522	PLAG1	K-562
rs8176719	chr9	133257521	133257522	RAD21	HUVEC-C,liver
rs8176719	chr9	133257521	133257522	RUNX1	BONE,HEK293T,Jurkat
rs8176719	chr9	133257521	133257522	ERG3	HEK293
rs8176719	chr9	133257521	133257522	BCL11A	CD34
rs8176719	chr9	133257521	133257522	STAG2	HCAEC
rs8176719	chr9	133257521	133257522	USF1	SK-N-SH
rs8176719	chr9	133257521	133257522	RBFOX2	K-562
rs8176719	chr9	133257521	133257522	CTCF	SH-SY5Y,WA01,GM19238,NB69,GM23338,786-O,HSPC,thyroid-gland,uterus,lung,endothelial,erythroblast,heart,epithelial,MCF-7
rs8176719	chr9	133257521	133257522	ATF3	GM00739
rs11209031	chr1	67273905	67273905	MGA	K-562
rs11209031	chr1	67273905	67273905	GRHL2	LNCaP,MCF-7
rs11209031	chr1	67273905	67273905	CEBPB	K-562,SUM159PT,Ishikawa,Hep-G2,epididymis,WA01,IMR-90,MCF-7,LS180
rs11209031	chr1	67273905	67273905	ERG2	HEK293
rs11209031	chr1	67273905	67273905	L3MBTL2	K-562
rs11209031	chr1	67273905	67273905	SUPT5H	K-562
rs60730562	chr5	137631435	137631438	GRHL2	MCF-7,MCF-7-TAMR-1
rs60730562	chr5	137631435	137631438	ZNF750	keratinocyte
rs60730562	chr5	137631435	137631438	TP63	keratinocyte
rs60730562	chr5	137631435	137631438	ESRRA	BT-474
rs10594838	chr1	203685541	203685543	NFKB2	L1236
rs10594838	chr1	203685541	203685543	NFKB1	L1236,MCF10A-Er-Src
rs8176749	chr9	133255801	133255801	SUPT5H	K-562
rs8176749	chr9	133255801	133255801	ZBTB33	K-562
rs8176749	chr9	133255801	133255801	TRP47	THP-1
rs8176749	chr9	133255801	133255801	STAG1	HSPC
rs8176749	chr9	133255801	133255801	STAT3	WA01
rs8176749	chr9	133255801	133255801	CTCF	HSPC
rs8176749	chr9	133255801	133255801	ERG	ME-1
rs8176749	chr9	133255801	133255801	RXR	TSU-1621MT
rs8176749	chr9	133255801	133255801	HEXIM1	HCT-116
rs8176749	chr9	133255801	133255801	AGO1	K-562
rs8176749	chr9	133255801	133255801	ATF3	GM00739
rs8176749	chr9	133255801	133255801	TRIM25	BT-549
rs8176749	chr9	133255801	133255801	MYC	MCF-7
rs8176749	chr9	133255801	133255801	SP140	macrophage
rs8176749	chr9	133255801	133255801	OGG1	HEK293
rs8176749	chr9	133255801	133255801	ZNF3	K-562
rs8176749	chr9	133255801	133255801	TP53	HCT-116
rs8176749	chr9	133255801	133255801	ESR1	Ishikawa,MCF-7
rs8176749	chr9	133255801	133255801	AATF	LAL-B
rs8176749	chr9	133255801	133255801	MYCN	NGP
rs8176749	chr9	133255801	133255801	DNMT3B	HUES-8
rs8176749	chr9	133255801	133255801	HSF1	451Lu
rs8176749	chr9	133255801	133255801	RUNX1	BONE
rs8176749	chr9	133255801	133255801	TFIIIC	HEK293
rs8176749	chr9	133255801	133255801	FOXA2	BJ1-hTERT
rs8176749	chr9	133255801	133255801	RBFOX2	K-562
rs8176749	chr9	133255801	133255801	RUNX1	HEK293T
rs8176749	chr9	133255801	133255801	AGO1	Hep-G2
rs8176749	chr9	133255801	133255801	NCAPH2	HEK293
rs8176749	chr9	133255801	133255801	ZSCAN5A	BeWo
rs8176749	chr9	133255801	133255801	STAT1	SET-2
rs8176749	chr9	133255801	133255801	ZFX	HEK293T
rs8176749	chr9	133255801	133255801	ZBTB48	HeLa,U2OS
rs8176749	chr9	133255801	133255801	BRD4	retina,COLO-741,T-47D,MDA-MB-157,MCF-10A
rs8176749	chr9	133255801	133255801	YY1	HEK293
rs8176749	chr9	133255801	133255801	OCA2	HBL1
rs8176749	chr9	133255801	133255801	NR2F1	MCF-7
rs8176749	chr9	133255801	133255801	KDM6B	CUTLL1
rs8176749	chr9	133255801	133255801	GRHL3	NHEKSV3
rs8176749	chr9	133255801	133255801	RELA	monocyte
rs1541253	chr1	203682912	203682912	ATF1	K-562
rs1541253	chr1	203682912	203682912	PKNOX1	K-562
rs1541253	chr1	203682912	203682912	ID3	K-562
rs1541253	chr1	203682912	203682912	IRF1	K-562
rs1541253	chr1	203682912	203682912	ILF3	K-562
rs1541253	chr1	203682912	203682912	HDGF	K-562,MCF-7
rs1541253	chr1	203682912	203682912	ARID1B	K-562
rs1541253	chr1	203682912	203682912	E4F1	K-562
rs1541253	chr1	203682912	203682912	CBFA2T3	K-562
rs1541253	chr1	203682912	203682912	TCF12	K-562
rs1541253	chr1	203682912	203682912	LEF1	K-562
rs1541253	chr1	203682912	203682912	ZNF592	MCF-7,K-562
rs1541253	chr1	203682912	203682912	MYB	Jurkat,Loucy,DU528,CD4
rs1541253	chr1	203682912	203682912	HDAC2	K-562,Hep-G2
rs1541253	chr1	203682912	203682912	PBX2	K-562
rs1541253	chr1	203682912	203682912	NR2F2	K-562,Hep-G2
rs1541253	chr1	203682912	203682912	GABPB1	Hep-G2,K-562
rs1541253	chr1	203682912	203682912	RFX1	MCF-7,Hep-G2,K-562
rs1541253	chr1	203682912	203682912	TCF3	Kasumi-1
rs1541253	chr1	203682912	203682912	NKX2-2	islet
rs1541253	chr1	203682912	203682912	CREB3L1	K-562
rs1541253	chr1	203682912	203682912	RFX5	IMR-90,K-562,Hep-G2,MCF-7
rs1541253	chr1	203682912	203682912	NCOR1	K-562
rs1541253	chr1	203682912	203682912	MTA3	K-562
rs1541253	chr1	203682912	203682912	CIITA	Raji
rs1541253	chr1	203682912	203682912	MNT	Hep-G2,K-562
rs1541253	chr1	203682912	203682912	ZBTB11	MCF-7,HEK293,K-562
rs1541253	chr1	203682912	203682912	MEIS2	K-562
rs1541253	chr1	203682912	203682912	NCOA1	K-562
rs1541253	chr1	203682912	203682912	SAP130	Hep-G2
rs1541253	chr1	203682912	203682912	ZNF513	HEK293
rs1541253	chr1	203682912	203682912	ASH2L	Hep-G2
rs1541253	chr1	203682912	203682912	EHMT2	K-562
rs1541253	chr1	203682912	203682912	MYNN	K-562
rs1541253	chr1	203682912	203682912	MAF	CD4
rs1541253	chr1	203682912	203682912	ZBTB40	K-562,GM12878,Hep-G2,MCF-7
rs1541253	chr1	203682912	203682912	ZEB2	K-562
rs1541253	chr1	203682912	203682912	IKZF5	Hep-G2
rs1541253	chr1	203682912	203682912	CTBP1	HEK293T,K-562
rs1541253	chr1	203682912	203682912	NFRKB	K-562
rs1541253	chr1	203682912	203682912	ELF4	K-562
rs1541253	chr1	203682912	203682912	DIDO1	K-562
rs1541253	chr1	203682912	203682912	JUN	HAEC
rs1541253	chr1	203682912	203682912	BMI1	K-562,MCF-7
rs1541253	chr1	203682912	203682912	RFX3	Hep-G2
rs1541253	chr1	203682912	203682912	ARID4B	Hep-G2
rs1541253	chr1	203682912	203682912	RCOR1	Hep-G2,K-562
rs1541253	chr1	203682912	203682912	ZNF518A	HEK293
rs1541253	chr1	203682912	203682912	CREM	Hep-G2,K-562
rs1541253	chr1	203682912	203682912	PRDM10	HEK293
rs1541253	chr1	203682912	203682912	MIER1	K-562
rs1541253	chr1	203682912	203682912	CBX3	HCT-116,K-562
rs1541253	chr1	203682912	203682912	FOXK2	GM12878,Hep-G2,K-562
rs1541253	chr1	203682912	203682912	ELF3	Hep-G2
rs1541253	chr1	203682912	203682912	ZNF444	MCF-7
rs1541253	chr1	203682912	203682912	THAP11	Hep-G2
rs1541253	chr1	203682912	203682912	NFYC	Hep-G2
rs1541253	chr1	203682912	203682912	C11orf30	K-562
rs1541253	chr1	203682912	203682912	FOXO1	B-cell,CD34
rs1541253	chr1	203682912	203682912	HDAC1	K-562
rs1541253	chr1	203682912	203682912	FOXP1	SU-DHL-6,Hep-G2
rs1541253	chr1	203682912	203682912	ARNT	K-562
rs1541253	chr1	203682912	203682912	KDM1A	K-562,Hep-G2
rs1541253	chr1	203682912	203682912	ARID2	Hep-G2
rs1541253	chr1	203682912	203682912	ETV5	Hep-G2
rs1541253	chr1	203682912	203682912	RBM22	Hep-G2
rs1541253	chr1	203682912	203682912	FOXA3	Hep-G2
rs1541253	chr1	203682912	203682912	ZSCAN21	HEK293
rs1541253	chr1	203682912	203682912	KAT8	Hep-G2
rs1541253	chr1	203682912	203682912	GATAD1	Hep-G2
rs1541253	chr1	203682912	203682912	KMT2A	blood
rs1541253	chr1	203682912	203682912	ELF1	Hep-G2,K-562,HCT-116,MCF-7
rs1541253	chr1	203682912	203682912	ZXDB	HEK293
rs1541253	chr1	203682912	203682912	APC	HCT-116
rs1541253	chr1	203682912	203682912	SOX5	Hep-G2
rs1541253	chr1	203682912	203682912	NIPBL	HCT-116
rs1541253	chr1	203682912	203682912	RUNX1	SKH1,BONE,AMLBLAST,CD34,TSU-1621MT
rs1541253	chr1	203682912	203682912	TRIM24	LNCaP-abl,K-562
rs1541253	chr1	203682912	203682912	SKI	Hep-G2
rs1541253	chr1	203682912	203682912	ZFX	HEK293T
rs1541253	chr1	203682912	203682912	ZNF77	HEK293T
rs1541253	chr1	203682912	203682912	GMEB1	K-562
rs1541253	chr1	203682912	203682912	RNF2	Hep-G2
rs1541253	chr1	203682912	203682912	ZGPAT	Hep-G2
rs1541253	chr1	203682912	203682912	ERG	TSU-1621MT,LNCaP
rs1541253	chr1	203682912	203682912	ATF4	K-562
rs1541253	chr1	203682912	203682912	NOTCH1	CUTLL1,HPBALL
rs1541253	chr1	203682912	203682912	CREB1	Hep-G2,K-562,LNCaP,LNCaP-abl,WA01,MCF-7
rs1541253	chr1	203682912	203682912	ZBTB17	HEK293
rs1541253	chr1	203682912	203682912	FOXA2	islet,A-549,Hep-G2
rs1541253	chr1	203682912	203682912	ZNF692	HEK293
rs1541253	chr1	203682912	203682912	MXD4	Hep-G2
rs1541253	chr1	203682912	203682912	PHF20	K-562
rs1541253	chr1	203682912	203682912	MXI1	Hep-G2,K-562
rs1541253	chr1	203682912	203682912	TBX3	Hep-G2
rs1541253	chr1	203682912	203682912	ZNF512B	MCF-7
rs1541253	chr1	203682912	203682912	ZNF614	Hep-G2
rs1541253	chr1	203682912	203682912	FOXA1	Hep-G2,LNCaP-abl,LNCaP
rs1541253	chr1	203682912	203682912	KLF10	Hep-G2
rs1541253	chr1	203682912	203682912	ZSCAN4	HEK293
rs1541253	chr1	203682912	203682912	MIER2	Hep-G2
rs1541253	chr1	203682912	203682912	GABPA	HeLa-S3,liver,Jurkat,VCaP,SK-N-SH,HL-60,WA01,MCF-7,GM12878,K-562,Hep-G2,A-549
rs1541253	chr1	203682912	203682912	NFATC3	K-562
rs1541253	chr1	203682912	203682912	MAX	WA01,Hep-G2,P493-6,K-562,HCT-116
rs1541253	chr1	203682912	203682912	ESR1	Ishikawa,MCF-7
rs1541253	chr1	203682912	203682912	NEUROD1	K-562
rs1541253	chr1	203682912	203682912	RELA	BJAB,K-562,LNCaP,monocyte
rs1541253	chr1	203682912	203682912	GATA2	LNCaP,SKH1
rs1541253	chr1	203682912	203682912	ZNF24	K-562,HEK293,Hep-G2
rs1541253	chr1	203682912	203682912	OCA2	HBL1
rs1541253	chr1	203682912	203682912	ATF7	K-562,Hep-G2
rs1541253	chr1	203682912	203682912	TEAD3	Hep-G2
rs1541253	chr1	203682912	203682912	ZNF263	HEK293
rs1541253	chr1	203682912	203682912	EZH2	farage,SU-DHL-5
rs1541253	chr1	203682912	203682912	TP53	SW480
rs1541253	chr1	203682912	203682912	PHIP	HCT-116,HEK293
rs1541253	chr1	203682912	203682912	ZNF574	HEK293
rs1541253	chr1	203682912	203682912	CUX1	Hep-G2
rs1541253	chr1	203682912	203682912	BRD2	SK-MEL-147
rs1541253	chr1	203682912	203682912	TEAD1	Hep-G2
rs1541253	chr1	203682912	203682912	ZNF324	HEK293
rs1541253	chr1	203682912	203682912	ZNF580	HEK293,Hep-G2
rs1541253	chr1	203682912	203682912	KDM4B	K-562
rs1541253	chr1	203682912	203682912	KLF8	HEK293
rs1541253	chr1	203682912	203682912	BAF155	LNCaP
rs1541253	chr1	203682912	203682912	FEZF1	HEK293
rs1541253	chr1	203682912	203682912	NR2C1	K-562
rs1541253	chr1	203682912	203682912	LCORL	Hep-G2
rs1541253	chr1	203682912	203682912	ETV1	MDA-Pca-2b,K-562
rs1541253	chr1	203682912	203682912	ZNF680	HEK293
rs1541253	chr1	203682912	203682912	KLF16	HEK293
rs1541253	chr1	203682912	203682912	EVI1	SKH1
rs1541253	chr1	203682912	203682912	HCFC1	GM12878,MCF-7,Hep-G2,K-562
rs1541253	chr1	203682912	203682912	XRCC5	K-562,Hep-G2
rs1541253	chr1	203682912	203682912	TBL1XR1	Hep-G2
rs1541253	chr1	203682912	203682912	CTCF	artery,HEK293,GM19239,GM12892
rs1541253	chr1	203682912	203682912	STAT1	AGS,SET-2
rs1541253	chr1	203682912	203682912	TBP	Hep-G2,WA01,K-562
rs1541253	chr1	203682912	203682912	PATZ1	HEK293
rs1541253	chr1	203682912	203682912	PAF1	HCT-116
rs1541253	chr1	203682912	203682912	ZNF785	HEK293
rs1541253	chr1	203682912	203682912	NFIL3	Hep-G2
rs1541253	chr1	203682912	203682912	CDK8	SET-2,HCT-116
rs1541253	chr1	203682912	203682912	RUNX2	IMSC3
rs1541253	chr1	203682912	203682912	PDX1	islet
rs1541253	chr1	203682912	203682912	RXRB	Hep-G2
rs1541253	chr1	203682912	203682912	NBN	K-562
rs1541253	chr1	203682912	203682912	ETV4	Hep-G2
rs1541253	chr1	203682912	203682912	GATAD2A	Hep-G2
rs1541253	chr1	203682912	203682912	BRCA1	MCF-10A
rs1541253	chr1	203682912	203682912	E2F1	LNCaP,K-562
rs1541253	chr1	203682912	203682912	ZNF260	HEK293
rs1541253	chr1	203682912	203682912	POU5F1	hESC
rs1541253	chr1	203682912	203682912	BCL11A	CD34,HUDEP-2
rs1541253	chr1	203682912	203682912	TBX21	TH1,CD4
rs1541253	chr1	203682912	203682912	MED26	U2OS
rs1541253	chr1	203682912	203682912	XBP1	MDA-MB-231
rs1541253	chr1	203682912	203682912	KLF13	HEK293
rs1541253	chr1	203682912	203682912	ZNF652	Hep-G2
rs1541253	chr1	203682912	203682912	ZNF143	FLP143HA,HeLa,Hep-G2,K-562,FLP76,MCF-7
rs1541253	chr1	203682912	203682912	KLF17	HEK293
rs1541253	chr1	203682912	203682912	ATF3	K-562,HCT-116
rs1541253	chr1	203682912	203682912	CCAR2	K-562,Hep-G2
rs1541253	chr1	203682912	203682912	BRD4	HEK293T,Jurkat,CD4,IMR-90,CLL,LNCaP-C4-2,Mutu-1,KOPTK1,MPNST,MCF-10A
rs1541253	chr1	203682912	203682912	SPI1	K-562,NCI-H929,macrophage,CD34
rs1541253	chr1	203682912	203682912	ETS1	Hep-G2,K-562,HUVEC-C,hESC
rs1541253	chr1	203682912	203682912	ZBTB26	Hep-G2
rs1541253	chr1	203682912	203682912	ZNF10	HEK293
rs1541253	chr1	203682912	203682912	TFAP4	LNCaP,Hep-G2
rs1541253	chr1	203682912	203682912	SIN3A	WA01,Hep-G2,HCT-116
rs1541253	chr1	203682912	203682912	ZNF30	HEK293
rs1541253	chr1	203682912	203682912	MIXL1	Hep-G2
rs1541253	chr1	203682912	203682912	TAL1	ECFC
rs1541253	chr1	203682912	203682912	HMGXB4	Hep-G2
rs1541253	chr1	203682912	203682912	ZKSCAN1	Hep-G2
rs1541253	chr1	203682912	203682912	YY2	HEK293
rs1541253	chr1	203682912	203682912	ZBTB20	HEK293
rs1541253	chr1	203682912	203682912	IRF4	GM12878,NCI-H929
rs1541253	chr1	203682912	203682912	AHR	Hep-G2,MCF-7
rs1541253	chr1	203682912	203682912	EP300	Hep-G2,neural
rs1541253	chr1	203682912	203682912	HOMEZ	Hep-G2
rs1541253	chr1	203682912	203682912	ZNF48	Hep-G2
rs1541253	chr1	203682912	203682912	SOX13	Hep-G2
rs1541253	chr1	203682912	203682912	SIN3B	K-562,Hep-G2
rs1541253	chr1	203682912	203682912	SMAD4	Hep-G2
rs1541253	chr1	203682912	203682912	MIER3	Hep-G2
rs1541253	chr1	203682912	203682912	BCOR	B-cell
rs1541253	chr1	203682912	203682912	RARA	Hep-G2
rs1541253	chr1	203682912	203682912	RBPJ	Hep-G2,MUTUL
rs1541253	chr1	203682912	203682912	JMJD1C	Kasumi-1
rs1541253	chr1	203682912	203682912	BCLAF1	GM12878,K-562
rs1541253	chr1	203682912	203682912	NANOG	LNCaP
rs1541253	chr1	203682912	203682912	CDK9	MM1-S,HEK293T
rs1541253	chr1	203682912	203682912	KLF1	HUDEP-2,erythroid
rs1541253	chr1	203682912	203682912	KLF14	HEK293
rs1541253	chr1	203682912	203682912	ZNF75A	K-562
rs1541253	chr1	203682912	203682912	SRF	Hep-G2,HCT-116,A-673-clone-Asp114,K-562
rs1541253	chr1	203682912	203682912	ZNF175	Hep-G2
rs1541253	chr1	203682912	203682912	PHF5A	Hep-G2
rs1541253	chr1	203682912	203682912	HHEX	Hep-G2
rs1541253	chr1	203682912	203682912	TCF7L2	HCT-116,LNCaP
rs1541253	chr1	203682912	203682912	UBTF	K-562
rs1541253	chr1	203682912	203682912	OSR2	HEK293
rs1541253	chr1	203682912	203682912	NKX3-1	islet,LNCaP
rs1541253	chr1	203682912	203682912	HNF1A	Hep-G2
rs1541253	chr1	203682912	203682912	TGIF2	Hep-G2
rs1541253	chr1	203682912	203682912	ZSCAN22	HEK293
rs1541253	chr1	203682912	203682912	HBP1	Hep-G2
rs1541253	chr1	203682912	203682912	ARID3A	Hep-G2
rs1541253	chr1	203682912	203682912	RAD21	Hep-G2
rs1541253	chr1	203682912	203682912	RUNX3	GM12878
rs1541253	chr1	203682912	203682912	U2AF1	Hep-G2
rs1541253	chr1	203682912	203682912	CBX1	Hep-G2
rs1541253	chr1	203682912	203682912	MXD3	Hep-G2
rs1541253	chr1	203682912	203682912	BCL11B	thymus
rs1541253	chr1	203682912	203682912	TRIM28	TB40E,K-562
rs1541253	chr1	203682912	203682912	ZNF644	Hep-G2
rs1541253	chr1	203682912	203682912	TEAD4	K-562
rs1541253	chr1	203682912	203682912	JUNB	K-562
rs1541253	chr1	203682912	203682912	REPIN1	HEK293
rs1541253	chr1	203682912	203682912	ZNF366	HEK293
rs1541253	chr1	203682912	203682912	HIF1A	T-47D
rs1541253	chr1	203682912	203682912	POU2F2	HBL1
rs1541253	chr1	203682912	203682912	AR	MDA-MB-453,LNCaP-abl,LNCaP
rs1541253	chr1	203682912	203682912	NFIA	Hep-G2
rs1541253	chr1	203682912	203682912	ARRB1	LNCaP-C4-2
rs1541253	chr1	203682912	203682912	BCL6	Hep-G2
rs1541253	chr1	203682912	203682912	MTA2	K-562
rs1541253	chr1	203682912	203682912	GATA1	CD34,HSPC-CD34pos,K-562
rs1541253	chr1	203682912	203682912	TFE3	Hep-G2
rs1541253	chr1	203682912	203682912	ZNF600	HEK293
rs1541253	chr1	203682912	203682912	ZNF35	HEK293
rs1541253	chr1	203682912	203682912	KDM3A	Hep-G2
rs1541253	chr1	203682912	203682912	DRAP1	Hep-G2
rs1541253	chr1	203682912	203682912	STAG1	HSPC
rs1541253	chr1	203682912	203682912	SMC3	Hep-G2
rs1541253	chr1	203682912	203682912	SP1	HCT-116,WA01,Hep-G2
rs1541253	chr1	203682912	203682912	RBM39	K-562
rs1541253	chr1	203682912	203682912	ZNF350	HEK293
rs1541253	chr1	203682912	203682912	NFKBIZ	Hep-G2
rs1541253	chr1	203682912	203682912	SUPT5H	K-562
rs1541253	chr1	203682912	203682912	KDM5A	WA01
rs1541253	chr1	203682912	203682912	ZC3H8	HCT-116
rs1541253	chr1	203682912	203682912	YY1	HCT-116,Hep-G2,GM12878,K-562,HEK293
rs1541253	chr1	203682912	203682912	NFIC	Hep-G2,K-562
rs1541253	chr1	203682912	203682912	PIAS1	LNCaP
rs1541253	chr1	203682912	203682912	ZBTB42	HEK293
rs1541253	chr1	203682912	203682912	FOS	Hep-G2
rs1541253	chr1	203682912	203682912	ZNF41	HEK293
rs1541253	chr1	203682912	203682912	PPARG	Hep-G2
rs1541253	chr1	203682912	203682912	HMG20A	Hep-G2
rs1541253	chr1	203682912	203682912	ZFP64	Hep-G2,HEK293
rs1541253	chr1	203682912	203682912	EBF1	MUTUL
rs1541253	chr1	203682912	203682912	TAF3	HCT-116
rs1541253	chr1	203682912	203682912	GFI1B	K-562
rs1541253	chr1	203682912	203682912	SMC1A	BCBL-1,Hep-G2
rs1541253	chr1	203682912	203682912	STAT5A	K-562
rs1541253	chr1	203682912	203682912	MED1	Hep-G2
rs1541253	chr1	203682912	203682912	NFE2	ProEs
rs1541253	chr1	203682912	203682912	REST	Hep-G2,A-549,SK-N-SH,HEK293
rs1541253	chr1	203682912	203682912	KLF6	Hep-G2
rs1541253	chr1	203682912	203682912	FOSL2	Hep-G2
rs1541253	chr1	203682912	203682912	CEBPG	Hep-G2
rs1541253	chr1	203682912	203682912	SMC1	HCT-116
rs1541253	chr1	203682912	203682912	GTF2F1	Hep-G2
rs1541253	chr1	203682912	203682912	USF1	HCT-116,Hep-G2,K-562
rs1541253	chr1	203682912	203682912	RCOR2	Hep-G2
rs1541253	chr1	203682912	203682912	TAF1	Hep-G2,K-562,HeLa-S3,WA01
rs1541253	chr1	203682912	203682912	SP4	HEK293
rs1541253	chr1	203682912	203682912	ZBTB33	HCT-116
rs1541253	chr1	203682912	203682912	NR2F6	Hep-G2
rs1541253	chr1	203682912	203682912	HOXB13	LNCaP
rs1541253	chr1	203682912	203682912	ZNF384	K-562,Hep-G2
rs1541253	chr1	203682912	203682912	MLLT1	K-562
rs1541253	chr1	203682912	203682912	SIX5	GM12878,K-562
rs1541253	chr1	203682912	203682912	ERG3	HEK293
rs1541253	chr1	203682912	203682912	SSRP1	Hep-G2
rs1541253	chr1	203682912	203682912	MYC	U2OS,Hep-G2,LCL
rs1541253	chr1	203682912	203682912	ZBTB24	HCT-116
rs1541253	chr1	203682912	203682912	IKZF1	K-562
rs1541253	chr1	203682912	203682912	JUN	K-562
rs1541253	chr1	203682912	203682912	MAZ	K-562
rs1541253	chr1	203682912	203682912	MBD1	Hep-G2
rs1541253	chr1	203682912	203682912	ZHX2	Hep-G2
rs1541253	chr1	203682912	203682912	SP5	Hep-G2
rs1541253	chr1	203682912	203682912	JUND	Hep-G2,K-562
rs1541253	chr1	203682912	203682912	CEBPD	Hep-G2,K-562
rs1541253	chr1	203682912	203682912	ZNF3	Hep-G2
rs1541253	chr1	203682912	203682912	HNF4A	Hep-G2
rs1541253	chr1	203682912	203682912	DMAP1	Hep-G2
rs1541253	chr1	203682912	203682912	CEBPB	K-562,IMR-90,Hep-G2
rs1541253	chr1	203682912	203682912	CEBPA	Hep-G2,Kasumi-1
rs1541253	chr1	203682912	203682912	TCF12	Hep-G2
rs1541253	chr1	203682912	203682912	PML	K-562
rs1541253	chr1	203682912	203682912	HNF4G	Hep-G2
rs1541253	chr1	203682912	203682912	ZNF8	HEK293
rs12788102	chr11	4769345	4769345	SETDB1	HeLa
rs12788102	chr11	4769345	4769345	DUX4	22Rv1
rs12788102	chr11	4769345	4769345	EZH2	DND41
rs6677188	chr1	67274720	67274720	NFIC	GM12878
rs6677188	chr1	67274720	67274720	ZNF337	HEK293T
rs6677188	chr1	67274720	67274720	KMT2A	blood
rs6677188	chr1	67274720	67274720	BRD4	CD4
rs6677188	chr1	67274720	67274720	JUNB	GM12878
rs6677188	chr1	67274720	67274720	RUNX3	GM12878
rs6677188	chr1	67274720	67274720	ARNT	GM12878
rs6677188	chr1	67274720	67274720	FOXM1	GM12878
rs6677188	chr1	67274720	67274720	BATF3	ST-1
rs6677188	chr1	67274720	67274720	TBX21	TH1,GM12878,CD4
rs6677188	chr1	67274720	67274720	ATF2	GM12878
rs6677188	chr1	67274720	67274720	TCF7	GM12878
rs6677188	chr1	67274720	67274720	ATF7	GM12878
rs6677188	chr1	67274720	67274720	MTA2	GM12878
rs6677188	chr1	67274720	67274720	RELB	GM12878
rs6677188	chr1	67274720	67274720	MAF	CD4,lymphocyte
rs6677188	chr1	67274720	67274720	BATF	GM12878
rs6677188	chr1	67274720	67274720	NFATC1	GM12878
rs6677188	chr1	67274720	67274720	MYB	DU528,CD4
rs6677188	chr1	67274720	67274720	BCL11A	GM12878
rs6677188	chr1	67274720	67274720	IRF4	GM12878
rs6677188	chr1	67274720	67274720	DPF2	GM12878
rs6677188	chr1	67274720	67274720	MTA3	GM12878
rs6677188	chr1	67274720	67274720	BCLAF1	GM12878
rs6677188	chr1	67274720	67274720	SKIL	GM12878
rs6677188	chr1	67274720	67274720	MEF2B	GM12878
rs6677188	chr1	67274720	67274720	STAT5A	GM12878
rs6677188	chr1	67274720	67274720	TARDBP	GM12878
rs6677188	chr1	67274720	67274720	CBX5	GM12878
rs6677188	chr1	67274720	67274720	MEF2A	GM12878
rs6677188	chr1	67274720	67274720	BMI1	GM12878
rs6677188	chr1	67274720	67274720	STAT5B	CD8
rs6677188	chr1	67274720	67274720	AHR	GM01310
rs6677188	chr1	67274720	67274720	MYC	LCL
rs6677188	chr1	67274720	67274720	ZNF207	GM12878
rs6677188	chr1	67274720	67274720	RELA	CD4
rs6677188	chr1	67274720	67274720	IKZF1	GM12878
rs6677188	chr1	67274720	67274720	NFATC3	GM12878
rs6677188	chr1	67274720	67274720	CREB1	GM12878
rs6677188	chr1	67274720	67274720	TRIM22	GM12878
rs6677188	chr1	67274720	67274720	MED1	CD4
rs6677188	chr1	67274720	67274720	POU2F2	GM12878,GM12891
rs6677188	chr1	67274720	67274720	ETV6	GM12878
rs6677188	chr1	67274720	67274720	GATA3	Jurkat,CD4
rs6677188	chr1	67274720	67274720	ZBED1	GM12878
rs6677188	chr1	67274720	67274720	SP1	GM12878
rs6677188	chr1	67274720	67274720	PAX5	GM12878
rs6677188	chr1	67274720	67274720	SPI1	LCL
rs6677188	chr1	67274720	67274720	BCL3	GM12878
rs6677188	chr1	67274720	67274720	AFF4	CD4
rs6677188	chr1	67274720	67274720	CREM	GM12878
rs6677188	chr1	67274720	67274720	ZNF341	HIES
rs6677188	chr1	67274720	67274720	IKZF2	GM12878
rs6677188	chr1	67274720	67274720	NR2F1	GM12878
rs6677188	chr1	67274720	67274720	CDK9	CD4,MOLT-4
rs6677188	chr1	67274720	67274720	BHLHE40	GM12878
rs35068094	chr1	203682603	203682604	ATF1	K-562
rs35068094	chr1	203682603	203682604	PKNOX1	K-562
rs35068094	chr1	203682603	203682604	DPF2	K-562
rs35068094	chr1	203682603	203682604	NR2F1	K-562
rs35068094	chr1	203682603	203682604	SMARCA4	K-562
rs35068094	chr1	203682603	203682604	ID3	K-562
rs35068094	chr1	203682603	203682604	BRD4	CLL
rs35068094	chr1	203682603	203682604	IRF1	K-562
rs35068094	chr1	203682603	203682604	PLAG1	K-562
rs35068094	chr1	203682603	203682604	DPF2	K-562
rs35068094	chr1	203682603	203682604	ILF3	K-562
rs35068094	chr1	203682603	203682604	HDGF	K-562,MCF-7
rs35068094	chr1	203682603	203682604	ARID1B	K-562
rs35068094	chr1	203682603	203682604	E4F1	K-562
rs35068094	chr1	203682603	203682604	CBFA2T3	K-562
rs35068094	chr1	203682603	203682604	TCF12	K-562
rs35068094	chr1	203682603	203682604	LEF1	K-562
rs35068094	chr1	203682603	203682604	RBM39	K-562
rs35068094	chr1	203682603	203682604	ZBTB16	KG-1
rs35068094	chr1	203682603	203682604	SPI1	U-937
rs35068094	chr1	203682603	203682604	ZNF273	HEK293T
rs35068094	chr1	203682603	203682604	TRIM28	TB40E
rs35068094	chr1	203682603	203682604	STAT1	SET-2
rs35068094	chr1	203682603	203682604	LMO2	Kasumi-1
rs35068094	chr1	203682603	203682604	NFKB1	L1236
rs35068094	chr1	203682603	203682604	EP300	K-562
rs35068094	chr1	203682603	203682604	FOSL1	K-562
rs35068094	chr1	203682603	203682604	ZNF592	MCF-7,K-562
rs35068094	chr1	203682603	203682604	MYB	Jurkat,Loucy,DU528,CD4
rs35068094	chr1	203682603	203682604	JUND	K-562
rs35068094	chr1	203682603	203682604	JMJD1C	Kasumi-1
rs35068094	chr1	203682603	203682604	HDAC2	K-562,Hep-G2
rs35068094	chr1	203682603	203682604	LDB1	HEP
rs35068094	chr1	203682603	203682604	TAL1	HSPC-CD34pos,CD34,CHRF28811,K-562,ProEs
rs35068094	chr1	203682603	203682604	GATA1	CD34,HSPC-CD34pos,HUDEP-2,K-562
rs35068094	chr1	203682603	203682604	RUNX1	CD34,AMLBLAST,ALL-SIL
rs35068094	chr1	203682603	203682604	TEAD4	K-562
rs35068094	chr1	203682603	203682604	YY1	K-562
rs35068094	chr1	203682603	203682604	HDAC2	K-562
rs35068094	chr1	203682603	203682604	ZNF639	K-562
rs35068094	chr1	203682603	203682604	PBX2	K-562
rs35068094	chr1	203682603	203682604	NR2F2	K-562,Hep-G2
rs35068094	chr1	203682603	203682604	GABPB1	Hep-G2,K-562
rs35068094	chr1	203682603	203682604	RFX1	MCF-7,Hep-G2,K-562
rs35068094	chr1	203682603	203682604	BCL11A	CD34,HUDEP-2
rs35068094	chr1	203682603	203682604	GRHL3	NHEKSV3
rs35068094	chr1	203682603	203682604	MAX	K-562
rs35068094	chr1	203682603	203682604	TCF3	Kasumi-1
rs35068094	chr1	203682603	203682604	NKX2-2	islet
rs35068094	chr1	203682603	203682604	MAFK	OCI-Ly7
rs35068094	chr1	203682603	203682604	CREB3L1	K-562
rs35068094	chr1	203682603	203682604	RFX5	IMR-90,K-562,Hep-G2,MCF-7
rs35068094	chr1	203682603	203682604	NCOR1	K-562
rs35068094	chr1	203682603	203682604	MTA3	K-562
rs35068094	chr1	203682603	203682604	CIITA	Raji
rs35068094	chr1	203682603	203682604	MNT	Hep-G2,K-562
rs35068094	chr1	203682603	203682604	ZBTB11	MCF-7,HEK293,K-562
rs35068094	chr1	203682603	203682604	JUNB	K-562
rs35068094	chr1	203682603	203682604	MEIS2	K-562
rs10751451	chr1	203681850	203681850	MIER1	K-562
rs10751451	chr1	203681850	203681850	HDGF	K-562
rs10751451	chr1	203681850	203681850	ATF1	K-562
rs10751451	chr1	203681850	203681850	ZFX	HEK293T
rs10751451	chr1	203681850	203681850	PKNOX1	K-562
rs10751451	chr1	203681850	203681850	DPF2	K-562
rs10751451	chr1	203681850	203681850	E4F1	K-562
rs10751451	chr1	203681850	203681850	STAT1	SET-2
rs10751451	chr1	203681850	203681850	MTA3	K-562
rs10751451	chr1	203681850	203681850	TEAD4	K-562
rs10751451	chr1	203681850	203681850	MTA2	K-562
rs10751451	chr1	203681850	203681850	MLLT1	K-562
rs10751451	chr1	203681850	203681850	ZBTB7A	HUDEP-2,K-562
rs10751451	chr1	203681850	203681850	CTBP1	K-562
rs10751451	chr1	203681850	203681850	NR2F2	K-562
rs10751451	chr1	203681850	203681850	ZBTB40	K-562
rs10751451	chr1	203681850	203681850	SMARCA4	K-562
rs10751451	chr1	203681850	203681850	SMARCE1	K-562
rs10751451	chr1	203681850	203681850	CBFA2T3	K-562
rs10751451	chr1	203681850	203681850	EGR1	K-562
rs10751451	chr1	203681850	203681850	ATF7	K-562
rs10751451	chr1	203681850	203681850	ZNF24	K-562
rs10751451	chr1	203681850	203681850	RCOR1	K-562
rs10751451	chr1	203681850	203681850	GATA1	CD34,HSPC-CD34pos,erythroblast,HUDEP-2,K-562
rs10751451	chr1	203681850	203681850	L3MBTL2	K-562
rs10751451	chr1	203681850	203681850	KMT2A	bone-marrow
rs10751451	chr1	203681850	203681850	ARID1B	K-562
rs10751451	chr1	203681850	203681850	TCF12	K-562
rs10751451	chr1	203681850	203681850	CBFA2T2	K-562
rs10751451	chr1	203681850	203681850	PRDM10	K-562
rs10751451	chr1	203681850	203681850	NCOA1	K-562
rs10751451	chr1	203681850	203681850	CBX3	K-562
rs10751451	chr1	203681850	203681850	GABPB1	K-562
rs10751451	chr1	203681850	203681850	CC2D1A	K-562
rs10751451	chr1	203681850	203681850	HDAC2	K-562
rs10751451	chr1	203681850	203681850	GATA2	K-562,TF1
rs10751451	chr1	203681850	203681850	MAX	K-562
rs10751451	chr1	203681850	203681850	ZNF282	K-562
rs10751451	chr1	203681850	203681850	IKZF1	K-562
rs10751451	chr1	203681850	203681850	ZNF90	HEK293T
rs10751451	chr1	203681850	203681850	TRIM28	TB40E,K-562
rs10751451	chr1	203681850	203681850	TAL1	HSPC-CD34pos,erythroid,CD34,K-562,ProEs
rs10751451	chr1	203681850	203681850	HDAC2	K-562
rs10751451	chr1	203681850	203681850	NCOR1	K-562
rs10751451	chr1	203681850	203681850	LEF1	K-562
rs10751451	chr1	203681850	203681850	RNF2	K-562
rs10751451	chr1	203681850	203681850	SOX6	K-562
rs10751451	chr1	203681850	203681850	TRIM24	K-562
rs10751451	chr1	203681850	203681850	BRD9	K-562
rs10751451	chr1	203681850	203681850	NR2F1	K-562
rs10751451	chr1	203681850	203681850	EP300	K-562
rs10751451	chr1	203681850	203681850	ZNF384	K-562
rs10751451	chr1	203681850	203681850	ARID3A	K-562
rs10751451	chr1	203681850	203681850	LDB1	HEP
rs10751451	chr1	203681850	203681850	ARNT	K-562
rs10751451	chr1	203681850	203681850	NEUROD1	K-562
rs10751451	chr1	203681850	203681850	BCL11A	CD34,HUDEP-2
rs10751451	chr1	203681850	203681850	E2F1	K-562
rs10751451	chr1	203681850	203681850	FOXA1	LNCaP
rs10751451	chr1	203681850	203681850	NFIC	K-562
rs10751451	chr1	203681850	203681850	JUNB	K-562
rs10751451	chr1	203681850	203681850	CREM	K-562
rs10751451	chr1	203681850	203681850	FOSL1	K-562
rs10751451	chr1	203681850	203681850	CEBPD	K-562
rs10751451	chr1	203681850	203681850	REST	K-562
rs10751451	chr1	203681850	203681850	PML	K-562
rs10751451	chr1	203681850	203681850	CREB1	K-562
rs10751451	chr1	203681850	203681850	STAT5A	K-562
rs10751451	chr1	203681850	203681850	HDAC1	K-562
rs10751451	chr1	203681850	203681850	PHB2	K-562
rs10751451	chr1	203681850	203681850	NBN	K-562
rs10751451	chr1	203681850	203681850	FOXM1	K-562
rs10751451	chr1	203681850	203681850	SMARCC2	K-562
rs10751451	chr1	203681850	203681850	KLF16	K-562
rs10751451	chr1	203681850	203681850	JUND	K-562
rs10751451	chr1	203681850	203681850	GABPA	K-562
rs10751451	chr1	203681850	203681850	MYC	K-562
rs10751451	chr1	203681850	203681850	ZMIZ1	K-562
rs10751451	chr1	203681850	203681850	NFE2	ProEs
rs10751451	chr1	203681850	203681850	TBL1XR1	K-562
rs10751451	chr1	203681850	203681850	MAZ	K-562
rs10751451	chr1	203681850	203681850	ARNT	K-562
rs10751451	chr1	203681850	203681850	ZEB2	K-562
rs73294015	chr5	137613873	137613873	ELF3	PDAC
rs73294015	chr5	137613873	137613873	MAX	U-87MG
rs73294015	chr5	137613873	137613873	KMT2B	AML
rs73294015	chr5	137613873	137613873	PPARG	THP-1
rs73294015	chr5	137613873	137613873	MED1	U-87MG,myoblast
rs73294015	chr5	137613873	137613873	RXR	macrophage
rs73294015	chr5	137613873	137613873	RELA	monocyte
rs73294015	chr5	137613873	137613873	BRD4	MV4-11,SUM159PT,U-87MG,MV4-11-B,MOLM-14
rs73294015	chr5	137613873	137613873	EHF	RWPE-1
rs73294015	chr5	137613873	137613873	KMT2A	bone-marrow
rs73294015	chr5	137613873	137613873	TRIM28	TB40E
rs73294015	chr5	137613873	137613873	CDK8	MOLM-14
rs73294015	chr5	137613873	137613873	MEF2C	MOLM-13
rs73294015	chr5	137613873	137613873	SPI1	monocyte,MDM,U-937,LCL,macrophage,THP-1,AML,CD34
rs73294015	chr5	137613873	137613873	ERG	TSU-1621MT
rs73294015	chr5	137613873	137613873	SMC1A	monocyte
rs73294015	chr5	137613873	137613873	FLI1	A-673-clone-Asp114
rs73294015	chr5	137613873	137613873	ZFX	HEK293T
rs73294015	chr5	137613873	137613873	CDK9	MV4-11
rs73294015	chr5	137613873	137613873	MYB	THP-1
rs73294015	chr5	137613873	137613873	RAD21	MDM,THP-1
rs73294015	chr5	137613873	137613873	RUNX1	BONE,MV4-11,NB4,SKNO1,TSU-1621MT
rs73294015	chr5	137613873	137613873	JMJD1C	THP-1,HL-60
rs73294015	chr5	137613873	137613873	EED	GM12878
rs73294015	chr5	137613873	137613873	CEBPA	MV4-11,SKH1,Kasumi-1
rs73294015	chr5	137613873	137613873	TCF12	Kasumi-1
rs73294015	chr5	137613873	137613873	EGR1	HL-60,K-562
rs73294015	chr5	137613873	137613873	CEBPB	MV4-11,SUM159PT,Hep-G2,epididymis,THP-1,IMR-90,monocyte,HeLa-S3
rs73294015	chr5	137613873	137613873	NR3C1	THP-1
rs73294015	chr5	137613873	137613873	NFE2	ProEs
rs73294015	chr5	137613873	137613873	TRIM24	MOLM-13
rs73294015	chr5	137613873	137613873	STAT1	CD14
rs73294015	chr5	137613873	137613873	ETV6	GM12878
rs73294015	chr5	137613873	137613873	CTCF	GM12873,GM09236,BCBL-1,HeLa-S3,THP-1,MCF-10A,HEK293,GM19238,NCI-H929,CD14
rs73294015	chr5	137613873	137613873	FLI1	SKNO1
rs10751452	chr1	203681902	203681902	HDGF	K-562
rs10751452	chr1	203681902	203681902	ATF1	K-562
rs10751452	chr1	203681902	203681902	ZFX	HEK293T
rs10751452	chr1	203681902	203681902	PKNOX1	K-562
rs10751452	chr1	203681902	203681902	DPF2	K-562
rs10751452	chr1	203681902	203681902	E4F1	K-562
rs10751452	chr1	203681902	203681902	STAT1	SET-2
rs10751452	chr1	203681902	203681902	MTA3	K-562
rs10751452	chr1	203681902	203681902	TEAD4	K-562
rs10751452	chr1	203681902	203681902	MTA2	K-562
rs10751452	chr1	203681902	203681902	MLLT1	K-562
rs10751452	chr1	203681902	203681902	ZBTB7A	HUDEP-2,K-562
rs10751452	chr1	203681902	203681902	CTBP1	K-562
rs10751452	chr1	203681902	203681902	NR2F2	K-562
rs10751452	chr1	203681902	203681902	ZBTB40	K-562
rs10751452	chr1	203681902	203681902	SMARCA4	K-562
rs10751452	chr1	203681902	203681902	SMARCE1	K-562
rs10751452	chr1	203681902	203681902	CBFA2T3	K-562
rs10751452	chr1	203681902	203681902	EGR1	K-562
rs10751452	chr1	203681902	203681902	ATF7	K-562
rs10751452	chr1	203681902	203681902	ZNF24	K-562
rs10751452	chr1	203681902	203681902	RCOR1	K-562
rs10751452	chr1	203681902	203681902	GATA1	CD34,HSPC-CD34pos,erythroblast,HUDEP-2,K-562
rs10751452	chr1	203681902	203681902	L3MBTL2	K-562
rs10751452	chr1	203681902	203681902	KMT2A	bone-marrow
rs10751452	chr1	203681902	203681902	ARID1B	K-562
rs10751452	chr1	203681902	203681902	TCF12	K-562
rs10751452	chr1	203681902	203681902	CBFA2T2	K-562
rs10751452	chr1	203681902	203681902	PRDM10	K-562
rs10751452	chr1	203681902	203681902	NCOA1	K-562
rs10751452	chr1	203681902	203681902	CBX3	K-562
rs10751452	chr1	203681902	203681902	GABPB1	K-562
rs10751452	chr1	203681902	203681902	CC2D1A	K-562
rs10751452	chr1	203681902	203681902	GATA2	K-562,TF1
rs10751452	chr1	203681902	203681902	MAX	K-562
rs10751452	chr1	203681902	203681902	ZNF282	K-562
rs10751452	chr1	203681902	203681902	IKZF1	K-562
rs10751452	chr1	203681902	203681902	ZNF90	HEK293T
rs10751452	chr1	203681902	203681902	TRIM28	TB40E,K-562
rs10751452	chr1	203681902	203681902	TAL1	HSPC-CD34pos,erythroid,CD34,K-562,ProEs
rs10751452	chr1	203681902	203681902	HDAC2	K-562
rs10751452	chr1	203681902	203681902	NCOR1	K-562
rs10751452	chr1	203681902	203681902	LEF1	K-562
rs10751452	chr1	203681902	203681902	RNF2	K-562
rs10751452	chr1	203681902	203681902	SOX6	K-562
rs10751452	chr1	203681902	203681902	TRIM24	K-562
rs10751452	chr1	203681902	203681902	BRD9	K-562
rs10751452	chr1	203681902	203681902	NR2F1	K-562
rs10751452	chr1	203681902	203681902	EP300	K-562
rs10751452	chr1	203681902	203681902	ZNF384	K-562
rs10751452	chr1	203681902	203681902	ARID3A	K-562
rs10751452	chr1	203681902	203681902	LDB1	HEP
rs10751452	chr1	203681902	203681902	ARNT	K-562
rs10751452	chr1	203681902	203681902	NEUROD1	K-562
rs10751452	chr1	203681902	203681902	BCL11A	CD34,HUDEP-2
rs10751452	chr1	203681902	203681902	E2F1	K-562
rs10751452	chr1	203681902	203681902	NFIC	K-562
rs10751452	chr1	203681902	203681902	JUNB	K-562
rs10751452	chr1	203681902	203681902	CREM	K-562
rs10751452	chr1	203681902	203681902	FOSL1	K-562
rs10751452	chr1	203681902	203681902	CEBPD	K-562
rs10751452	chr1	203681902	203681902	REST	K-562
rs10751452	chr1	203681902	203681902	PML	K-562
rs10751452	chr1	203681902	203681902	CREB1	K-562
rs10751452	chr1	203681902	203681902	STAT5A	K-562
rs10751452	chr1	203681902	203681902	HDAC1	K-562
rs10751452	chr1	203681902	203681902	PHB2	K-562
rs10751452	chr1	203681902	203681902	NBN	K-562
rs10751452	chr1	203681902	203681902	FOXM1	K-562
rs10751452	chr1	203681902	203681902	SMARCC2	K-562
rs10751452	chr1	203681902	203681902	KLF16	K-562
rs10751452	chr1	203681902	203681902	JUND	K-562
rs10751452	chr1	203681902	203681902	GABPA	K-562
rs10751452	chr1	203681902	203681902	MYC	K-562
rs10751452	chr1	203681902	203681902	ZMIZ1	K-562
rs10751452	chr1	203681902	203681902	NFE2	ProEs
rs10751452	chr1	203681902	203681902	TBL1XR1	K-562
rs10751452	chr1	203681902	203681902	MAZ	K-562
rs10751452	chr1	203681902	203681902	ARNT	K-562
rs10751452	chr1	203681902	203681902	ZEB2	K-562
rs10751452	chr1	203681902	203681902	NR3C1	K-562
rs10751452	chr1	203681902	203681902	NFE2L2	K-562
rs10751452	chr1	203681902	203681902	BRD4	CD4
rs10751452	chr1	203681902	203681902	MYB	Jurkat
rs10751452	chr1	203681902	203681902	ZBTB2	K-562
rs10751452	chr1	203681902	203681902	SMARCA4	K-562
rs186434	chr11	5508635	5508635	ZFX	HEK293T
rs186434	chr11	5508635	5508635	ZBTB33	K-562
rs186434	chr11	5508635	5508635	ZFX	HEK293T
rs55742498	chr5	43948983	43948983	NR2F2	HeLa
rs7444370	chr5	137620994	137620994	TBX5	G296S
rs8176743	chr9	133256028	133256028	SUPT5H	K-562
rs8176743	chr9	133256028	133256028	ZBTB33	K-562
rs8176743	chr9	133256028	133256028	TRP47	THP-1
rs8176743	chr9	133256028	133256028	STAG1	HSPC
rs8176743	chr9	133256028	133256028	STAT3	WA01
rs8176743	chr9	133256028	133256028	CTCF	HSPC
rs8176743	chr9	133256028	133256028	HEXIM1	HCT-116
rs8176743	chr9	133256028	133256028	AGO1	K-562
[truncated: 2,125 more rows]

## Sheet: Supplementary Table 4
Supplementary Table 4: Results of the impact of SNPs rs116525449 and rs79644959 on the transcription factor binding motifs obtained with the Rsat tool.
database: Databases of TF binding sites available on Rsat
ac_motif: Accession number of the position specific scoring matrix
TF name: Gene name of TF
var_id: ID of the variation
var_class: Variation type, according to SNP Ontology (SO) nomenclature
var_coord: Coordinates of the variation
best_w: Best weigth for the putative site
worst_w: Worst weigth for the putative site
w_diff: Difference between best and worst weigth
best_pval: P_value of the best putative site
worst_pval: P_value of the worst putative site
pval_ratio: Ratio between worst and best pval ( pval_ratio = worst_pval/best_pval )
best_variant: Variant in the best putative site
worst_variant: Variant in the worst putative site
best_offest: Offset of the best putative site
worst_offset: Offset of the worst putative site
min_offset_diff: Difference minimal between best and worst putative site
best_strand: Strand of the best putative site
worst_strand: Strand of the worst putative site
str_change: Indicate if strand have change between the offset of min_offset_diff
best_seq: Sequence of the worst putative site
worst_seq: Sequence of the worst putative site
database	ac_motif	TF name	var_id	var_class	var_coord	best_w	worst_w	w_diff	best_pval	worst_pval	pval_ratio	best_variant	worst_variant	best_offset	worst_offset	min_offset_diff	best_strand	worst_strand	str_change	best_seq	worst_seq
Encode	POU6F1_2	POU6F1	rs116525449	SNV	3:160677153-160677154_+	7.07	0.68	6.39	7.7e-05	0.0022	28.57	G	C	-9	-9	0	D	D	0	GCCCATAATGAAGTTGA	GCCCATAATCAAGTTGA
Encode	POU6F1_3	POU6F1	rs116525449	SNV	3:160677153-160677154_+	7.7	1.3	6.4	4.5e-05	0.0014	31.11	G	C	-9	-9	0	D	D	0	GCCCATAATGAAGTTGA	GCCCATAATCAAGTTGA
Encode	IRF_disc3	IRF	rs116525449	SNV	3:160677153-160677154_+	4.21	-10.9	15.12	0.00049	0.031	63.27	G	C	-4	-4	0	R	R	0	TTATCAACTTCATTA	TTATCAACTTGATTA
Encode	FOXO1_4	FOXO1	rs116525449	SNV	3:160677153-160677154_+	7.31	-7.98	15.29	1.2e-05	0.0037	308.33	C	G	-5	-5	0	R	R	0	ATCAACTTGATTAT	ATCAACTTCATTAT
Encode	FOXO3_4	FOXO3	rs116525449	SNV	3:160677153-160677154_+	3.79	-11.53	15.32	1.9e-05	0.0012	63.16	C	G	-5	-5	0	R	R	0	ATCAACTTGATTAT	ATCAACTTCATTAT
Encode	FOXO4_3	FOXO4	rs116525449	SNV	3:160677153-160677154_+	3.9	-11.4	15.3	3.6e-05	0.0037	102.78	C	G	-5	-5	0	R	R	0	ATCAACTTGATTAT	ATCAACTTCATTAT
Encode	FOXO6_1	FOXO6	rs116525449	SNV	3:160677153-160677154_+	3.35	-3.56	6.91	0.00011	0.0017	15.45	C	G	-5	-5	0	D	D	0	ATAATCAAGTTGAT	ATAATGAAGTTGAT
Encode	MEOX2_3	MEOX2	rs116525449	SNV	3:160677153-160677154_+	1.19	-5.11	6.3	0.00077	0.0093	12.08	G	C	-5	-5	0	R	R	0	ATCAACTTCATTAT	ATCAACTTGATTAT
Encode	POU2F2_known5	POU2F2	rs116525449	SNV	3:160677153-160677154_+	5.04	-10.29	15.33	0.00082	0.012	14.63	G	C	-5	-5	0	R	R	0	ATCAACTTCATTAT	ATCAACTTGATTAT
Encode	PROP1_2	PROP1	rs116525449	SNV	3:160677153-160677154_+	3.22	-9.27	12.5	0.00082	0.039	47.56	G	C	-4	-4	0	R	R	0	CAACTTCATTA	CAACTTGATTA
Encode	POU6F2_1	POU6F2	rs116525449	SNV	3:160677153-160677154_+	7.26	3.51	3.74	0.00013	0.0015	11.54	G	C	-5	-5	0	R	R	0	ACTTCATTAT	ACTTGATTAT
Encode	HSF_known3	HSF	rs79644959	SNV	3:160677122-160677123_+	4.84	-10.25	15.09	5.7e-05	0.0011	19.3	A	G	-14	-14	0	R	R	0	GTTCCAGCCAATCCTGA	GTCCCAGCCAATCCTGA
Encode	BDP1_disc3	BDP1	rs79644959	SNV	3:160677122-160677123_+	6.3	-8.93	15.24	0.00039	0.0056	14.36	G	A	-11	-11	0	D	D	0	GGATTGGCTGGGAC	GGATTGGCTGGAAC
Encode	NFE2L2_2	NFE2L2	rs79644959	SNV	3:160677122-160677123_+	5.11	-8.46	13.58	0.00069	0.0071	10.29	A	G	-5	-5	0	R	R	0	TTGCAGTTCCAGC	TTGCAGTCCCAGC
Encode	STAT_disc7	STAT	rs79644959	SNV	3:160677122-160677123_+	4.24	-10.99	15.24	0.00066	0.009	13.64	G	A	-6	-6	0	D	D	0	GGCTGGGACTGCA	GGCTGGAACTGCA
Encode	IKZF2_1	IKZF2	rs79644959	SNV	3:160677122-160677123_+	6.11	-9.13	15.24	0.00053	0.014	26.42	G	A	-6	-6	0	D	D	0	GGCTGGGACTGC	GGCTGGAACTGC
Encode	PITX2_1	PITX2	rs79644959	SNV	3:160677122-160677123_+	7.03	-8.21	15.24	0.00021	0.0086	40.95	G	A	-4	-4	0	R	R	0	TGCAGTCCCAG	TGCAGTTCCAG
Encode	ETV3_1	ETV3	rs79644959	SNV	3:160677122-160677123_+	3.7	-11.42	15.12	0.001	0.052	52	A	G	-5	-5	0	D	D	0	GCTGGAACTG	GCTGGGACTG
Hocomoco	M01113	EPAS1	rs116525449	SNV	3:160677153-160677154_+	4.34	-0.7	5.03	0.00065	0.0065	10	G	C	-7	-7	0	D	D	0	CCATAATGAAGTTG	CCATAATCAAGTTG
Hocomoco	M01441	PLAG1	rs116525449	SNV	3:160677153-160677154_+	2.57	-8.19	10.75	0.001	0.021	21	C	G	-7	-7	0	R	R	0	ACTTGATTATGG	ACTTCATTATGG
Hocomoco	M01351	NANOG	rs116525449	SNV	3:160677153-160677154_+	5.92	-1.99	7.91	0.00044	0.028	63.64	G	C	-5	-5	0	D	D	0	ATAATGAAGTT	ATAATCAAGTT
Hocomoco	M01463	PRDM1,IRF3,STAT2,IRF2,IRF8	rs116525449	SNV	3:160677153-160677154_+	4.34	-2.31	6.65	0.00018	0.0031	17.22	C	G	-5	-5	0	R	R	0	AACTTGATTAT	AACTTCATTAT
Hocomoco	M01495	THB,RXRB,THA	rs116525449	SNV	3:160677153-160677154_+	5.25	-2.41	7.66	0.00035	0.011	31.43	G	C	-6	-6	0	D	D	0	CATAATGAAGT	CATAATCAAGT
Hocomoco	M01320	MEF2D,MEF2A,MEF2C	rs116525449	SNV	3:160677153-160677154_+	6.4	1.25	5.15	0.0004	0.0058	14.5	C	G	-5	-5	0	R	R	0	ACTTGATTAT	ACTTCATTAT
Hocomoco	M01408	ONEC3	rs116525449	SNV	3:160677153-160677154_+	6.7	-1.03	7.73	0.00016	0.021	131.25	G	C	-4	-4	0	D	D	0	TAATGAA	TAATCAA
Hocomoco	M01596	VDR	rs79644959	SNV	3:160677122-160677123_+	3.1	-1.77	4.88	0.00099	0.01	10.1	A	G	-12	-12	0	R	R	0	TGCAGTTCCAGCCAATCCT	TGCAGTCCCAGCCAATCCT
Hocomoco	M01364	NFIA	rs79644959	SNV	3:160677122-160677123_+	3.68	-2.19	5.87	0.00088	0.015	17.05	A	G	-5	-5	0	R	R	0	ATTTGCAGTTCCAGC	ATTTGCAGTCCCAGC
Hocomoco	M01135	EVX2	rs79644959	SNV	3:160677122-160677123_+	7.5	3.9	3.6	7.2e-05	0.0022	30.56	A	G	-1	-1	0	R	R	0	TTTATTTGCAGTTC	TTTATTTGCAGTCC
Hocomoco	M01333	MLXPL	rs79644959	SNV	3:160677122-160677123_+	3.9	-3.46	7.36	0.001	0.049	49	G	A	-6	-6	0	D	D	0	GGCTGGGACTGCA	GGCTGGAACTGCA
Hocomoco	M01116	ERR1	rs79644959	SNV	3:160677122-160677123_+	5.89	2.55	3.34	0.00037	0.0049	13.24	A	G	-6	-6	0	D	D	0	GGCTGGAACTGC	GGCTGGGACTGC
Hocomoco	M01117	NR5A2,STF1,ERR2,ERR3	rs79644959	SNV	3:160677122-160677123_+	5.49	-2.08	7.57	0.00023	0.0092	40	A	G	-6	-6	0	D	D	0	GGCTGGAACTGC	GGCTGGGACTGC
Hocomoco	M01226	HNF4A,HNF4G	rs79644959	SNV	3:160677122-160677123_+	5.92	2.67	3.25	0.0005	0.0073	14.6	G	A	-3	-3	0	D	D	0	TGGGACTGCAAA	TGGAACTGCAAA
Hocomoco	M01115	ELK3,ELF1,ERG,GABPA	rs79644959	SNV	3:160677122-160677123_+	4.33	-3.24	7.57	0.00052	0.017	32.69	A	G	-5	-5	0	D	D	0	GCTGGAACTGC	GCTGGGACTGC
Hocomoco	M01133	EVI1	rs79644959	SNV	3:160677122-160677123_+	3.93	-1.93	5.86	0.00077	0.0096	12.47	A	G	-6	-6	0	D	D	0	GGCTGGAACTG	GGCTGGGACTG
Homer	homer_215	Pax7	rs116525449	SNV	3:160677153-160677154_+	4.7	-1	5.7	0.00028	0.0041	14.64	C	G	-4	-4	0	D	D	0	TAATCAAGTT	TAATGAAGTT
Homer	homer_67	ELF5	rs116525449	SNV	3:160677153-160677154_+	4.74	0.39	4.35	0.00055	0.0055	10	G	C	-5	-5	0	D	D	0	ATAATGAAGT	ATAATCAAGT
Homer	homer_310	Zfp809	rs79644959	SNV	3:160677122-160677123_+	4.82	-2.16	6.98	0.00021	0.0039	18.57	G	A	-13	-13	0	D	D	0	CAGGATTGGCTGGGA	CAGGATTGGCTGGAA
Homer	homer_140	ISRE	rs79644959	SNV	3:160677122-160677123_+	3.6	-1.99	5.6	0.00043	0.0054	12.56	A	G	-2	-2	0	R	R	0	ATTTGCAGTTCC	ATTTGCAGTCCC
Homer	homer_233	GGAAGTGAAAST	rs79644959	SNV	3:160677122-160677123_+	5.46	-0.13	5.59	0.00023	0.0043	18.7	A	G	-2	-2	0	D	D	0	GGAACTGCAAAT	GGGACTGCAAAT
Homer	homer_234	CGGAAGTGAAAC	rs79644959	SNV	3:160677122-160677123_+	4.37	-0.55	4.92	0.00081	0.012	14.81	A	G	-3	-3	0	D	D	0	TGGAACTGCAAA	TGGGACTGCAAA
Homer	homer_316	ZNF189	rs79644959	SNV	3:160677122-160677123_+	7.34	3.85	3.5	8.5e-05	0.0027	31.76	A	G	-3	-3	0	D	D	0	TGGAACTGCA	TGGGACTGCA
Homer	homer_52	E2F1	rs79644959	SNV	3:160677122-160677123_+	3.66	-1.99	5.65	0.00036	0.0042	11.67	A	G	-8	-8	0	D	D	0	TTGGCTGGAA	TTGGCTGGGA
Jaspar	MA0710.1	NOTO	rs116525449	SNV	3:160677153-160677154_+	5.63	-4.64	10.26	0.00078	0.036	46.15	G	C	-6	-6	0	R	R	0	CTTCATTATG	CTTGATTATG
Jaspar	MA1549.1	POU6F1(var.2)	rs116525449	SNV	3:160677153-160677154_+	6.57	3.23	3.33	0.00022	0.0023	10.45	G	C	-5	-5	0	D	D	0	ATAATGAAGT	ATAATCAAGT
Jaspar	MA0793.1	POU6F2	rs116525449	SNV	3:160677153-160677154_+	7.26	3.52	3.74	0.00013	0.0015	11.54	G	C	-5	-5	0	R	R	0	ACTTCATTAT	ACTTGATTAT
Jaspar	MA0611.1	Dux	rs116525449	SNV	3:160677153-160677154_+	6.3	-2.12	8.42	0.00043	0.0073	16.98	C	G	-5	-5	0	D	D	0	ATAATCAA	ATAATGAA
Jaspar	MA1499.1	HOXB4	rs116525449	SNV	3:160677153-160677154_+	5.28	-4.84	10.12	0.0009	0.017	18.89	G	C	-5	-5	0	R	R	0	TTCATTAT	TTGATTAT
Jaspar	MA1504.1	HOXC4	rs116525449	SNV	3:160677153-160677154_+	6.05	-4.01	10.06	0.00083	0.013	15.66	G	C	-5	-5	0	R	R	0	TTCATTAT	TTGATTAT
Jaspar	MA1507.1	HOXD4	rs116525449	SNV	3:160677153-160677154_+	5.68	-3.36	9.04	0.00099	0.013	13.13	G	C	-5	-5	0	R	R	0	TTCATTAT	TTGATTAT
Jaspar	MA0674.1	NKX6-1	rs116525449	SNV	3:160677153-160677154_+	5.33	-2.88	8.2	0.001	0.045	45	G	C	-5	-5	0	R	R	0	TTCATTAT	TTGATTAT
Jaspar	MA0865.1	E2F8	rs79644959	SNV	3:160677122-160677123_+	2.29	-3.61	5.9	0.00021	0.0024	11.43	A	G	-9	-9	0	R	R	0	GTTCCAGCCAAT	GTCCCAGCCAAT
Jaspar	MA1649.1	ZBTB12	rs79644959	SNV	3:160677122-160677123_+	7.54	3.96	3.59	0.00013	0.0019	14.62	A	G	-6	-6	0	D	D	0	GGCTGGAACTG	GGCTGGGACTG

## Sheet: Supplementary Table 5
Supplementary Table 5 : Motifs predicted by jaspar in the promoter region of ARL14
chr-start-end: Chromosomal coordinates of the motif relative to the Hg38 genome version
motif: ID of motif in Jaspar database
score: Prediction score reflecting p-value (400 = 10^-4)
strand: Defines the strand. Either "." (=no strand) or "+" or "-".
TF Name: Gene name of TF
chr	start	end	motif	score	strand	TF Name
chr3	160676873	160676886	MA0135.1	406	-	Lhx3
chr3	160676874	160676890	MA0681.2	403	+	PHOX2B
chr3	160676883	160676901	MA1148.1	475	+	PPARA::RXRA
chr3	160676896	160676906	MA0895.1	410	+	HMBOX1
chr3	160676899	160676914	MA0050.3	448	+	Irf1
chr3	160676909	160676918	MA0676.1	433	+	Nr2e1
chr3	160676961	160676976	MA1871.1	495	-	ZFP14
chr3	160676962	160676973	MA2037.1	465	-	Six4
chr3	160676984	160676994	MA1558.1	401	-	SNAI1
chr3	160676990	160677007	MA0851.1	458	+	Foxj3
chr3	160676992	160677003	MA0032.2	417	+	FOXC1
chr3	160676992	160677004	MA0846.1	486	+	FOXC2
chr3	160676992	160677007	MA0050.3	406	+	Irf1
chr3	160676992	160677007	MA0653.1	486	+	IRF9
chr3	160676993	160677004	MA0480.2	404	+	Foxo1
chr3	160676993	160677004	MA0593.1	447	+	FOXP2
chr3	160676993	160677005	MA0157.3	413	+	Foxo3
chr3	160676993	160677007	MA0772.1	483	+	IRF7
chr3	160676994	160677009	MA0517.1	530	-	STAT1::STAT2
chr3	160676995	160677004	MA0084.1	407	+	SRY
chr3	160676996	160677006	MA1152.1	406	-	SOX15
chr3	160677030	160677041	MA0035.4	487	+	GATA1
chr3	160677036	160677047	MA0462.2	410	+	BATF::JUN
chr3	160677036	160677047	MA0476.1	439	+	FOS
chr3	160677036	160677047	MA0835.2	421	+	BATF3
chr3	160677036	160677047	MA1634.1	408	+	BATF
chr3	160677037	160677048	MA0478.1	410	-	FOSL2
chr3	160677051	160677061	MA0107.1	435	+	RELA
chr3	160677062	160677074	MA0489.2	422	-	Jun
chr3	160677062	160677074	MA1130.1	418	+	FOSL2::JUN
chr3	160677062	160677074	MA2022.1	435	+	BNC2
chr3	160677062	160677075	MA0477.2	409	-	FOSL1
chr3	160677062	160677075	MA1128.1	440	-	FOSL1::JUN
chr3	160677062	160677075	MA1137.1	413	-	FOSL1::JUNB
chr3	160677062	160677075	MA1141.1	427	+	FOS::JUND
chr3	160677063	160677074	MA0462.2	444	-	BATF::JUN
chr3	160677063	160677074	MA0835.2	448	-	BATF3
chr3	160677063	160677074	MA1634.1	448	-	BATF
chr3	160677063	160677074	MA2036.1	459	-	Atf3
chr3	160677063	160677075	MA1134.1	419	+	FOS::JUNB
chr3	160677063	160677075	MA2022.1	405	-	BNC2
chr3	160677064	160677073	MA1633.2	437	-	BACH1
chr3	160677064	160677074	MA0099.3	410	+	FOS::JUN
chr3	160677064	160677074	MA1132.1	441	-	JUN::JUNB
chr3	160677064	160677074	MA1135.1	413	-	FOSB::JUNB
chr3	160677064	160677074	MA1138.1	406	-	FOSL2::JUNB
chr3	160677064	160677074	MA1142.1	435	-	FOSL1::JUND
chr3	160677064	160677074	MA1144.1	416	-	FOSL2::JUND
chr3	160677066	160677077	MA2042.1	402	-	Npas4
chr3	160677066	160677081	MA0258.2	428	+	ESR2
chr3	160677067	160677083	MA0600.2	407	-	RFX2
chr3	160677076	160677088	MA0502.2	429	+	NFYB
chr3	160677085	160677098	MA0477.2	407	+	FOSL1
chr3	160677085	160677098	MA0491.2	409	+	JUND
chr3	160677085	160677098	MA1128.1	413	+	FOSL1::JUN
chr3	160677085	160677098	MA1137.1	412	+	FOSL1::JUNB
chr3	160677085	160677098	MA1141.1	411	-	FOS::JUND
chr3	160677086	160677097	MA0462.2	403	+	BATF::JUN
chr3	160677086	160677097	MA0476.1	405	+	FOS
chr3	160677086	160677097	MA0835.2	406	+	BATF3
chr3	160677086	160677097	MA1634.1	402	+	BATF
chr3	160677086	160677097	MA2036.1	410	+	Atf3
chr3	160677086	160677098	MA1134.1	425	+	FOS::JUNB
chr3	160677087	160677097	MA1135.1	408	-	FOSB::JUNB
chr3	160677087	160677097	MA1138.1	402	-	FOSL2::JUNB
chr3	160677094	160677105	MA0002.2	412	-	Runx1
chr3	160677102	160677116	MA0003.4	417	+	TFAP2A
chr3	160677123	160677139	MA0041.2	434	+	FOXD3
chr3	160677125	160677137	MA0650.3	454	+	Hoxa13
chr3	160677125	160677139	MA0901.2	472	+	HOXB13
chr3	160677147	160677163	MA0681.2	410	+	PHOX2B
chr3	160677166	160677181	MA1709.1	402	+	ZIM3
chr3	160677167	160677179	MA0847.3	432	+	FOXD2
chr3	160677167	160677181	MA0030.1	433	+	FOXF2
chr3	160677167	160677181	MA1487.2	438	+	FOXE1
chr3	160677169	160677181	MA0846.1	417	+	FOXC2
chr3	160677170	160677181	MA1606.1	414	+	Foxf1
chr3	160677172	160677180	MA0613.1	403	+	FOXG1
chr3	160677190	160677205	MA1625.1	435	+	Stat5b
chr3	160677190	160677205	MA1625.1	448	-	Stat5b
chr3	160677191	160677202	MA0519.1	425	+	Stat5a::Stat5b
chr3	160677191	160677203	MA1624.1	470	-	Stat5a
chr3	160677193	160677204	MA0519.1	441	-	Stat5a::Stat5b
chr3	160677194	160677210	MA1720.1	419	+	ZNF85
chr3	160677217	160677231	MA0523.1	405	-	TCF7L2
chr3	160677217	160677232	MA0517.1	411	+	STAT1::STAT2
chr3	160677218	160677230	MA0869.2	434	-	Sox11
chr3	160677225	160677237	MA0869.2	436	-	Sox11
chr3	160677234	160677254	MA0804.1	437	-	TBX19
chr3	160677234	160677254	MA0804.1	444	+	TBX19
chr3	160677236	160677252	MA0009.2	439	-	TBXT
chr3	160677236	160677252	MA0009.2	457	+	TBXT
chr3	160677251	160677266	MA1579.1	478	+	ZBTB26
chr3	160677260	160677277	MA0113.3	413	-	NR3C1
chr3	160677260	160677277	MA0113.3	424	+	NR3C1
chr3	160677260	160677277	MA0727.1	417	-	NR3C2
chr3	160677260	160677277	MA0727.1	427	+	NR3C2
chr3	160677263	160677276	MA1603.1	463	-	Dmrt1
chr3	160677293	160677308	MA0050.3	408	+	Irf1
chr3	160677295	160677308	MA1623.1	429	+	Stat2
chr3	160677297	160677309	MA1125.1	531	+	ZNF384
chr3	160677298	160677310	MA1125.1	554	+	ZNF384
chr3	160677299	160677311	MA1125.1	570	+	ZNF384
chr3	160677299	160677312	MA1623.1	407	+	Stat2
chr3	160677300	160677312	MA1125.1	574	+	ZNF384
chr3	160677301	160677313	MA1125.1	622	+	ZNF384
chr3	160677302	160677314	MA1125.1	480	+	ZNF384
chr3	160677326	160677339	MA1623.1	404	+	Stat2
